# Supplementary material for: Identifying SARS-CoV-2 antiviral compounds by screening for small molecule inhibitors of Nsp3 papain-like protease
Source: Biochem J. 2021 Jul 2;478(13):2517–31. doi: 10.1042/BCJ20210244 (PMC8286840; doi:10.1042/BCJ20210244)
Supplement: Supplementary Table S1 [file BCJ-478-2517-s2.xlsx]

## Sheet: Table S1 Chemical list
Normalized activity
Low (1.25µM)	High (3.75 µM)	Z score	Well no.	Compound Name
0.111031	-0.0262119	-14.5313	2319	PDK1/Akt/Flt Dual Pathway Inhibitor
0.953437	0	-14.1553	252	8-(p-Sulfophenyl)theophylline	*	*Auto-fluorescent
0.884964	0	-14.1553	300	1,3-Dipropyl-8-p-sulfophenylxanthine	*
0.803308	0	-14.1553	680	(R,R)-cis-Diethyl tetrahydro-2,8-chrysenediol	*
0.885962	0	-14.1553	4863	Tipifarnib (Zarnestra)	*
0.889042	0	-14.1553	5967	ML 141	*
0.888556	0	-14.1553	6007	2-amino-8-[4-(2-hydroxyethoxy)cyclohexyl]-6-(6-methoxy-3-pyridinyl)-4-methylpyrido[2,3-d]pyrimidin-7(8H)-one	*
0.753037	0	-14.1553	7359	Umbelliferone	*
0.987497	0	-14.1553	7861	ML141	*
0.715975	0	-14.1553	8372	ML141	*
0.681707	0	-14.1553	9124	Daclatasvir (BMS-790052)	*
0.938568	0.0186145	-13.8883	7963	(ÃÂ´Ã¥Â±)-SLV319	*
0.84304	0.143018	-12.1039	4869	Marbofloxacin	*
0.73736	0.444725	-7.77639	6257	Ursodiol
1.0283	0.50957	-6.84629	6595	Pyrocatechuic acid
0.932604	0.56313	-6.07806	5765	NSC23925	*
0.866253	0.578459	-5.85818	5476	Amlexanox	*
0.807413	0.583416	-5.78709	2492	Ro 08-2750 - 2,3,4,10-Tetrahydro-7,10-dimethyl-2,4-dioxobenzo[g]pteridine-8-carboxaldehyde
0.796925	0.593954	-5.63593	6642	Columbianadin	*
0.840216	0.612044	-5.37645	5826	7-Ethoxycoumarin	*
0.810878	0.614352	-5.34335	2408	Cdk4 Inhibitor III
0.938428	0.6249	-5.19206	7830	Birinapant	*
0.931421	0.656232	-4.74264	6790	Pyridoclax	*
0.927543	0.661703	-4.66416	1119	beta-Lapachone
1.02163	0.671972	-4.51687	3569	Dihydrotanshinone
0.972415	0.69267	-4.21999	7445	2,5-Dihydroxybenzoic acid	*
0.836495	0.718737	-3.8461	2637	SB 203580, Sulfone	*
0.8509	0.723293	-3.78075	5349	Acadesine	*
0.905962	0.725848	-3.7441	4715	Regorafenib (BAY 73-4506)	*
0.927088	0.733488	-3.63451	1059	IIK7	*
0.918196	0.737693	-3.5742	5962	BMS-189453	*
0.949719	0.750809	-3.38608	6542	Birinapant
0.919752	0.759016	-3.26835	5678	NSC 95397
0.944115	0.783177	-2.92181	6037	PKI-166
0.881282	0.785052	-2.8949	8414	GNF-PF-3777
1.0406	0.791786	-2.79832	6166	_-Lapachone
0.88407	0.794849	-2.75439	5274	Abiraterone Acetate (CB7630)
0.854564	0.795675	-2.74254	3351	Plumbagin
0.916085	0.80376	-2.62657	3405	Vitexin-2-O-rhamnoside
0.861298	0.804549	-2.61525	4938	Solifenacin succinate
0.987713	0.810826	-2.52521	5396	Atglistatin
0.869532	0.811236	-2.51933	8394	Clofibric Acid
0.980603	0.815093	-2.46401	7317	Ac-Arg-OH
0.891083	0.81583	-2.45344	8346	Isovaleramide
0.945585	0.818741	-2.41168	7014	MIR96-IN-1
0.971622	0.82076	-2.38273	8487	JD-5037
0.936581	0.821345	-2.37434	5652	NQ301
0.962227	0.821786	-2.36801	7389	Cinacalcet
0.972695	0.821792	-2.36793	6189	Levodropropizine
0.963077	0.821934	-2.36589	8168	Calmagite
0.955843	0.822879	-2.35233	8192	Dabigatran Etexilate
0.863224	0.823474	-2.34381	2586	IMD 0354 - N-[3,5-Bis(trifluoromethyl)phenyl]-5-chloro-2-hydroxybenzamide
0.889028	0.82425	-2.33266	4890	LY2940680
1.00689	0.824365	-2.33102	6539	Fumaric acid
0.864056	0.825079	-2.32077	3172	Shikonin
0.929865	0.82665	-2.29824	2253	Spironolactone
0.889597	0.827075	-2.29214	2458	Fascaplysin, Synthetic
0.990028	0.827743	-2.28256	7713	Lificiguat
0.876222	0.827987	-2.27906	1866	Vorinostat (SAHA)
0.863954	0.831005	-2.23577	5658	N,N'-((1r,4r)-cyclohexane-1,4-diyl)bis(2-(4-chlorophenoxy)acetamide)
0.950914	0.832886	-2.2088	7851	CP-809101 (hydrochloride)
0.881662	0.833107	-2.20563	8980	Alvespimycin (17-DMAG) HCl
0.926273	0.833439	-2.20086	4941	Sulfamerazine
0.840823	0.833959	-2.1934	8432	gossypol-Acetic acid
0.961871	0.834844	-2.18071	8343	Harmine
0.832922	0.83497	-2.1789	5682	Icilin
0.951386	0.838488	-2.12845	9174	Alvelestat (AZD9668)
0.870982	0.839865	-2.10869	4914	Scopine HCl
0.955506	0.84084	-2.09471	3375	ÃÅ½Ã¥_-Lapachone
0.879719	0.841294	-2.0882	8932	Tanespimycin (17-AAG)
0.858497	0.842863	-2.06569	8884	Malotilate
0.838815	0.843158	-2.06146	9076	Lopinavir
0.985655	0.844653	-2.04002	7519	Terazosin (hydrochloride dihydrate)
0.839355	0.844824	-2.03757	9172	Pralatrexate
0.984701	0.845336	-2.03023	1664	Camptothecin
0.897417	0.847532	-1.99873	8778	Perindopril Erbumine
0.969602	0.847755	-1.99552	8075	MSX-122
0.893284	0.848267	-1.98818	2661	Staurosporine, Streptomyces sp.
0.951174	0.849444	-1.9713	5339	Desonide
0.862889	0.850228	-1.96005	2584	Ryuvidine - 2-Methyl-5-[(4-methylphenyl)amino]-4,7-benzothiazoledione
0.889407	0.850807	-1.95175	8370	RG108
0.904709	0.851233	-1.94564	4842	MK-8245
0.867523	0.85129	-1.94482	8442	Benzbromarone
0.854875	0.852497	-1.9275	8418	Sulfaphenazole
0.931058	0.852646	-1.92537	2654	Sphingosine Kinase Inhibitor
0.896425	0.853151	-1.91813	3305	(ÃÅ½Ã¥_,ÃÅ½Ã¥_-Dimethylacryl) Shikonin
0.865373	0.854233	-1.90261	1098	Palmitoyl-DL-Carnitine chloride
0.992078	0.854732	-1.89545	2709	Mk 5
0.910556	0.85506	-1.89074	6820	HS-1371
0.904566	0.85648	-1.87038	5202	Curcumol
0.948069	0.856646	-1.86799	7029	Linoleic acid
1.02624	0.856951	-1.86363	8228	Sulfalene
0.86143	0.857107	-1.86138	3164	Deoxyshikonin
0.958125	0.857376	-1.85753	1427	Tyrphostin AG 879
0.938094	0.85813	-1.84671	5299	KU-60019
0.922457	0.858463	-1.84193	8013	ADL-5859
0.923361	0.8586	-1.83996	7961	TG6-10-1
0.963841	0.859034	-1.83374	6411	Prazosin (hydrochloride)
0.8869	0.859225	-1.831	714	5-hydroxydecanoic acid sodium
0.978932	0.859432	-1.82803	5006	Adenine sulfate
0.927039	0.860276	-1.81592	4434	AM-580
0.90247	0.861281	-1.80152	4491	1-Octadecyl-2-methylglycero-3 PC
0.85926	0.861371	-1.80023	9028	Ganetespib (STA-9090)
0.871888	0.861785	-1.79428	1458	Sanguinarine chloride
0.875649	0.861969	-1.79165	7602	LCZ696
0.88427	0.862053	-1.79044	4818	SGI-1776 free base
0.876004	0.863023	-1.77653	5322	Danofloxacin Mesylate
0.888063	0.863248	-1.7733	2610	H-89, Dihydrochloride
0.880055	0.86445	-1.75605	8010	Floxuridine
0.951557	0.864602	-1.75388	5410	NVP-231
0.960539	0.864736	-1.75196	7005	SB-222200
0.866531	0.86511	-1.74659	1050	Purvalanol A
0.913526	0.86528	-1.74415	5598	1-cyclopropyl-7-[(1S,4S)-2,5-diazabicyclo[2.2.1]hept-2-yl]-6-fluoro-4-oxo-1,4-dihydro-3-quinolinecarboxylic acid methanesulfonate hydrate
0.924989	0.865321	-1.74356	7187	UNC0642
0.946339	0.865484	-1.74122	5874	GANT58
0.948947	0.865512	-1.74082	6021	6-Ketocholestanol
0.909009	0.86591	-1.73512	1485	Tyrphostin 25
0.884022	0.866263	-1.73006	3402	(ÃâÃ¥Â±)-Carnitine
0.834339	0.866848	-1.72166	8883	5'-Cytidylic acid
0.856241	0.866926	-1.72054	1530	( R)-(+)-WIN 55,212-2 mesylate
0.858594	0.867087	-1.71823	8058	Trifluridine
0.829763	0.867633	-1.7104	6066	(S)-6-(3-cyclopentyl-2-(4-(trifluoromethyl)-1H-imidazol-1-yl)propanamido)nicotinic acid
0.898154	0.868232	-1.70181	3450	PapaverinÃÂ¢â°âÃÃ¥Â¢HCl
0.974851	0.869309	-1.68636	8456	GGTI298 Trifluoroacetate
0.927413	0.870053	-1.6757	3789	Bergapten
0.952508	0.870257	-1.67276	707	p-Fluoro-L-phenylalanine
0.904313	0.871035	-1.6616	1869	Naproxen
0.867777	0.872537	-1.64005	3378	YohimbineÃÂ¢â°âÃÃ¥Â¢HCl
0.907726	0.873031	-1.63298	8740	Everolimus
0.960287	0.873255	-1.62977	7259	Elaidic acid
0.909396	0.873758	-1.62255	7245	AMD 3465 (hexahydrobromide)
0.910257	0.873904	-1.62046	765	GBR-12935 dihydrochloride
0.872421	0.874221	-1.6159	8754	Leucyl-phenylalanine
0.847779	0.87433	-1.61434	1146	R(-)-N6-(2-Phenylisopropyl)adenosine
0.925913	0.874935	-1.60566	7710	PSI-6206
0.893489	0.875026	-1.60436	4530	CloprostenolÃÂ¢â°âÃÃ¥Â¢Na
1.02736	0.875071	-1.60371	7147	Taranabant
0.93409	0.875136	-1.60278	6172	Loxapine (succinate)
0.852618	0.87613	-1.58852	8826	Etidronate
0.930983	0.87636	-1.58522	8393	Otenabant
0.872671	0.876608	-1.58167	5298	Clorsulon
0.920944	0.876674	-1.58072	2582	PD 198306 - N-(Cyclopropylmethoxy)-3,4,5-trifluoro-2-[(4-iodo-2-methylphenyl)amino]-benzamide
0.911264	0.877284	-1.57197	4592	10(Z)-Nonadecenoic acid
0.873206	0.877592	-1.56755	306	AB-MECA
0.860348	0.878087	-1.56046	2651	VEGF Receptor 2 Kinase Inhibitor II
0.911414	0.878187	-1.55902	717	Gallamine triethiodide
0.868035	0.878285	-1.55762	6834	PK11007
1.00376	0.878341	-1.55681	7697	H-HoArg-OH
0.889491	0.878351	-1.55667	6450	Hypaconitine
0.954264	0.878587	-1.55329	6091	3,9-dihydroxy-2-(3-methyl-2-butenyl)-6H-[1]benzofuro[3,2-c]chromen-6-one
0.896225	0.878813	-1.55004	7197	PF-04418948
1.01345	0.879045	-1.54671	8837	Diquafosol (tetrasodium)
0.930454	0.879168	-1.54494	5003	Enzastaurin (LY317615)
0.96855	0.879596	-1.53881	7026	BAI1
0.895878	0.879754	-1.53654	8336	Avasimibe
0.943903	0.880408	-1.52717	8030	CARM1-IN-1
0.872466	0.880412	-1.52711	2682	Compound 401 - 2-(4-Morpholinyl)-4H-pyrimido[2,1-a]isoquinolin-4-one
0.979788	0.880557	-1.52503	6851	Levosulpiride
1.03488	0.880613	-1.52423	8299	Diphenmanil (methylsulfate)
0.925779	0.880793	-1.52164	7208	S63845
0.914911	0.881589	-1.51023	3440	Osthole
0.863262	0.881686	-1.50883	2298	L-thyroxine
1.06401	0.881787	-1.50738	2413	GÃÆÃ¥Â¦ 6976
0.89996	0.881992	-1.50444	1842	Cefepime
0.906156	0.88206	-1.50347	2092	Harmine
0.892008	0.882145	-1.50225	7962	Fludarabine
0.857528	0.882371	-1.49901	330	N6-Cyclopentyladenosine
0.885617	0.8824	-1.49859	1818	Celecoxib
0.879264	0.88244	-1.49802	2226	Itopride
0.961306	0.882457	-1.49777	8382	Chenodeoxycholic Acid
0.918879	0.882564	-1.49624	8236	Sulfameter
0.885784	0.882589	-1.49588	1914	Oxaliplatin
0.995212	0.882666	-1.49478	440	3',4'-Dichlorobenzamil
0.906333	0.883476	-1.48315	8411	ZM241385
0.937875	0.883624	-1.48104	8390	Rivaroxaban
0.940068	0.883781	-1.47879	7629	Irsogladine
0.98171	0.883848	-1.47783	8459	WZ811
0.923929	0.883918	-1.47682	1149	NO-711 hydrochloride
0.990759	0.884498	-1.4685	5262	Hesperadin
0.902754	0.884693	-1.4657	354	Alloxazine
0.910592	0.884746	-1.46494	1101	N-(p-Isothiocyanatophenethyl)spiperone hydrochloride
0.901248	0.884993	-1.4614	4571	15-keto-prostaglandin F2a
0.908987	0.885241	-1.45784	2685	Wee1 Inhibitor II
0.871814	0.885682	-1.45151	1482	WB 64
0.88815	0.886239	-1.44353	690	Dihydro-beta-erythroidine hydrobromide
0.952685	0.886259	-1.44324	4424	24(R),25-Dihydroxyvitamin D3
0.951542	0.886481	-1.44005	6494	Embelin
0.877509	0.88651	-1.43965	378	Cantharidic Acid
0.889772	0.886803	-1.43543	8931	Citicoline
0.913677	0.887039	-1.43205	5346	BMY 7378
0.948357	0.887057	-1.43179	4505	2-Arachidonoylglycerol
0.90536	0.88709	-1.43132	4962	Tubastatin A HCl
0.929404	0.887159	-1.43033	5229	Icotinib
0.950845	0.887203	-1.4297	3117	Eudesmine
0.873653	0.88732	-1.42803	2634	EO 1428 - (2-Methylphenyl)-[4-[(2-amino-4-bromophenyl)amino]-2-chlorophenyl]methanone
0.879326	0.887342	-1.4277	8048	Adenosine
0.909781	0.8874	-1.42687	1461	(ÃâÃ¥Â±)-Quinpirole dihydrochloride
0.969528	0.887404	-1.42681	4844	PFI-1
0.961433	0.887416	-1.42664	3501	CephaelineÃÂ¢â°âÃÃ¥Â¢HBr
0.960346	0.887527	-1.42505	4649	PCI-32765 (Ibrutinib)
0.891176	0.887567	-1.42448	429	Guanidinoethyl disulfide dihydrobromide
0.963281	0.887699	-1.42258	7173	(S)-2-Hydroxy-3-phenylpropanoic acid
0.977496	0.887823	-1.42081	5083	CPI-613
0.9227	0.887957	-1.41889	8349	Rotigotine
1.00353	0.888142	-1.41623	8853	5-Methylcytidine
0.912952	0.888173	-1.41578	4533	19(R)-Hydroxy-prostaglandin E2
0.921703	0.888276	-1.4143	762	R-(+)-8-Hydroxy-DPAT hydrobromide
0.933621	0.888721	-1.40792	4880	Tosedostat (CHR2797)
0.919149	0.888876	-1.4057	7293	VU0152100
0.925594	0.889009	-1.40379	333	Carboplatin
1.00109	0.889196	-1.40111	4352	9(Z), 11(Z)-octadecadienoic acid
0.914943	0.889217	-1.40082	6957	Lixivaptan
0.865175	0.889383	-1.39843	2250	Taurocholic acid
0.980295	0.889714	-1.39368	8085	PF-4136309
0.952063	0.889835	-1.39195	8335	Nuciferine
0.931731	0.890237	-1.38619	1475	Tetraethylammonium chloride
0.933654	0.890673	-1.37993	2891	R1487(SY-R1487)
1.01454	0.890699	-1.37955	5012	ENMD-2076 L-(+)-Tartaric acid
0.979334	0.890739	-1.37898	5924	4-[5-(2,5-dimethylphenyl)-3-(trifluoromethyl)-1H-pyrazol-1-yl]benzenesulfonamide
0.899063	0.890922	-1.37636	1904	Fosinopril
0.915712	0.891049	-1.37454	8428	Ezetimibe
0.890462	0.891504	-1.36801	2267	Clarithromycin
0.89823	0.891676	-1.36554	7598	Diphenyl Blue
0.958828	0.891755	-1.36441	5276	Genipin
0.906151	0.891815	-1.36355	6477	Vilazodone
0.888055	0.8919	-1.36232	8730	Albiglutide
0.947774	0.891989	-1.36105	8620	NMS-E973
0.881146	0.892284	-1.35682	813	NF 023
0.928301	0.892313	-1.35641	8835	Inosine
0.875083	0.892598	-1.35231	8709	C-176
0.890964	0.893036	-1.34604	2274	Loratadine
0.96729	0.893101	-1.34511	8843	Doxifluridine
0.940476	0.893158	-1.34428	6056	5-isopropyl 3-methyl 2-cyano-6-methyl-4-(3-nitrophenyl)-1,4-dihydro-3,5-pyridinedicarboxylate
1.00815	0.893251	-1.34294	6923	L-Homocitrulline
0.942228	0.893408	-1.3407	374	Cytosine-1-beta-D-arabinofuranoside hydrochloride
0.976192	0.893631	-1.33749	7567	Vorapaxar
0.953892	0.893667	-1.33698	1859	Capsaicin
0.883235	0.893844	-1.33444	752	6-Hydroxy-DL-DOPA
0.963908	0.893959	-1.33279	8157	Rotigotine (Hydrochloride)
0.953115	0.894028	-1.33181	7341	Darifenacin (hydrobromide)
0.984346	0.894172	-1.32974	6155	N-(5-Aminopentyl)acetamide
0.907088	0.894227	-1.32896	5610	N-(4-(1H-imidazol-1-yl)benzyl)-2-(butylamino)-4-(((1r,4r)-4-hydroxycyclohexyl)amino)pyrimidine-5-carboxamide
0.957198	0.894325	-1.32754	1532	Xanthine amine congener
0.88302	0.894496	-1.3251	1122	GW9662
0.899731	0.894585	-1.32382	2658	STO-609
0.900141	0.894621	-1.3233	5970	Tyrphostin SU 1498
0.889657	0.89469	-1.32231	5692	XIB4035
0.925647	0.894772	-1.32114	8000	Acyclovir
0.897408	0.894838	-1.32018	1136	ODQ
0.896389	0.895056	-1.31706	7650	MMAF (Hydrochloride)
0.900992	0.895098	-1.31646	4976	Oprozomib (ONX 0912)
0.893687	0.895143	-1.31581	7506	Sulfisomidin
0.896976	0.895188	-1.31517	5013	GSK1904529A
0.919251	0.895503	-1.31064	7269	Hypoxanthine
0.9774	0.895508	-1.31058	4300	10(E)-Pentadecenoic acid
0.90325	0.895542	-1.31009	5360	Dicloxacillin Sodium
0.874607	0.895608	-1.30914	3035	SB-216763
1.03455	0.895656	-1.30846	6763	Ethamsylate
0.96439	0.895718	-1.30756	8596	Rimiducid
0.895677	0.895769	-1.30683	2576	TPCA-1 - 2-[(Aminocarbonyl)amino]-5-(4-fluorophenyl)-3-thiophenecarboxamide
0.927475	0.895834	-1.3059	1893	Propofol
0.923635	0.895946	-1.3043	7108	RO8994
0.973683	0.89601	-1.30337	7307	Lithocholic acid
0.982958	0.896079	-1.30239	16	1-Allyl-3,7-dimethyl-8-p-sulfophenylxanthine
0.951625	0.896208	-1.30053	6878	NVP-CGM097 (sulfate)
1.01928	0.896276	-1.29955	6261	Citraconic acid
0.979348	0.896317	-1.29897	6788	Siremadlin
0.923076	0.896345	-1.29858	6700	Mometasone furoate
0.921458	0.896368	-1.29824	8768	KNK437
0.897057	0.896382	-1.29804	8816	VER155008
0.893342	0.896623	-1.29458	5264	BIRB 796 (Doramapimod)
0.924061	0.896626	-1.29453	2662	Tpl2 Kinase Inhibitor
0.893439	0.896653	-1.29415	8034	Succinylsulfathiazole
0.946294	0.896788	-1.29221	971	Indomethacin morpholinylamide
0.952771	0.897058	-1.28834	8301	Clobetasol propionate
0.940061	0.897065	-1.28824	5225	HC-030031
0.932923	0.89738	-1.28372	1125	Loxapine succinate
0.888715	0.897449	-1.28274	1074	Metrazoline oxalate
0.903226	0.89747	-1.28243	7986	Angiotensin II 5-valine
0.906877	0.897489	-1.28216	5363	Ibandronate sodium
0.918931	0.897507	-1.28191	5668	5-methylphenazin-5-ium methyl sulfate
0.908397	0.897583	-1.28082	2301	Terazosin
0.919218	0.897747	-1.27846	4458	13(Z)-Docosenoic acid
0.946757	0.897775	-1.27805	5819	Carboxyamidotriazole
0.917305	0.897851	-1.27697	7122	Rotenone
0.980192	0.897963	-1.27536	5171	BRL 54443
0.893187	0.898118	-1.27314	8408	RA190
0.90186	0.898233	-1.27149	6093	Phenserine
0.939516	0.898342	-1.26993	7485	Domperidone
0.902163	0.898542	-1.26706	6813	Azilsartan
0.993645	0.898577	-1.26656	4084	Tanshinone IIA
0.914833	0.898654	-1.26545	8274	Amoxicillin (sodium)
0.95117	0.898682	-1.26505	4454	12(Z), 15(Z)-Heneicosadienoic acid
0.968053	0.8987	-1.2648	9078	GKT137831
0.930295	0.898884	-1.26215	3447	HarmolÃÂ¢â°âÃÃ¥Â¢HClÃÂ¢â°âÃÃ¥Â¢2H2O
0.907364	0.898923	-1.2616	656	Hexamethonium dichloride
0.934083	0.899224	-1.25727	6174	Rizatriptan (benzoate)
0.953769	0.899234	-1.25714	4924	Rosiglitazone (Avandia)
0.941891	0.89964	-1.25131	5771	Olvanil
0.994132	0.899647	-1.25121	6799	Pheniramine (Maleate)
0.945708	0.899687	-1.25063	8130	MDK83190
0.876828	0.89996	-1.24671	3419	Neomycin
0.937211	0.900006	-1.24606	2580	TCS 359 - 2-[(3,4-Dimethoxybenzoyl)amino]-4,5,6,7-benzo[b]thiophene-3-carboxamide
0.892454	0.900333	-1.24137	1581	Ibudilast
0.94407	0.900446	-1.23975	4674	Sodium butyrate
0.93709	0.900458	-1.23957	7326	Phentolamine (mesylate)
0.982872	0.900658	-1.23671	8536	Apoptozole
0.877278	0.900719	-1.23584	1197	Triprolidine hydrochloride
0.918068	0.901178	-1.22925	8061	Neuromedin N
0.942634	0.901402	-1.22604	3779	Sanguinarine
0.891041	0.901444	-1.22543	6498	CRT0066101 dihydrochloride
0.995735	0.90146	-1.22521	8011	Rimonabant (Hydrochloride)
0.968791	0.901547	-1.22395	1462	SU 5416
0.903857	0.901604	-1.22314	7725	Glucagon receptor antagonists-3
0.907936	0.901605	-1.22313	1917	Docebenone
0.913946	0.90194	-1.21832	7914	c-di-AMP
0.950364	0.902007	-1.21736	6316	2-Cl-IB-MECA
0.928647	0.902226	-1.21422	7646	TB500
0.888839	0.902278	-1.21347	3354	(+)-Griseofulvin
0.961462	0.90254	-1.20972	6734	TC-DAPK 6
0.948577	0.902731	-1.20697	8706	Fmoc-N-Me-Val-OH
0.894368	0.902823	-1.20566	3426	Kaempferol
0.947639	0.902877	-1.20488	2284	Methysergide maleate
0.91029	0.903134	-1.20119	8366	Ezatiostat
0.972694	0.903188	-1.20042	8253	Macitentan
0.916393	0.903389	-1.19753	8264	ML329
0.888803	0.903429	-1.19696	2202	Picotamide
0.942105	0.903498	-1.19598	1087	Methysergide maleate
0.993291	0.903689	-1.19324	5995	VU0071063
0.965868	0.903702	-1.19305	4643	PF-3845
0.959171	0.903721	-1.19278	5660	Fosbretabulin disodium
0.945851	0.903926	-1.18983	8212	Metolazone
0.988867	0.903949	-1.18951	8504	Darunavir (Ethanolate)
0.891171	0.903953	-1.18945	8397	MSX-122
0.973464	0.904084	-1.18757	4916	Trospium chloride (Sanctura)
0.900614	0.904188	-1.18608	7581	Lafutidine
0.96244	0.904311	-1.1843	8541	MPEP (Hydrochloride)
0.998939	0.904391	-1.18316	7951	K-Ras(G12C) inhibitor 12
0.940881	0.904399	-1.18305	5297	BMS 777607
0.937795	0.904486	-1.1818	3350	Puromycin
0.916172	0.904638	-1.17962	2613	AG 1296
0.995194	0.904729	-1.17832	8565	Taminadenant
0.962668	0.904964	-1.17494	5939	(3Z) - 5- CHLORO- 3- [HYDROXY(2- THIENYL) METHYLENE] - 2- OXO- 2,3- DIHYDRO- 1H- INDOLE- 1- CARBOXAMIDE
0.892974	0.904971	-1.17484	45	Chlorprothixene hydrochloride
0.921059	0.905098	-1.17303	3453	5-Methoxyflavone
0.910673	0.905282	-1.17038	6882	Clofilium tosylate
0.877895	0.90531	-1.16998	2672	SU 5416 - 3-[(3,5-Dimethyl-1H-pyrrol-2-yl)methylene]-1,3-dihydro-2H-indol-2-one
0.904038	0.905375	-1.16906	8421	Resatorvid
0.893927	0.905385	-1.16891	1808	Minoxidil
0.903704	0.905515	-1.16704	8384	UK 383367
0.892635	0.905598	-1.16585	1845	Trans-triprolidine.HCl
0.9018	0.905676	-1.16473	3765	Yangonin
0.89111	0.905837	-1.16242	8332	Ursodiol
0.949085	0.905859	-1.16211	1114	Methylergonovine maleate
0.993039	0.905878	-1.16184	8205	Ropinirole (hydrochloride)
0.93474	0.90593	-1.16109	4636	Meptazinol HCl
0.95731	0.906118	-1.15839	711	Flupirtine maleate
0.918796	0.906307	-1.15568	1520	3-Tropanylindole-3-carboxylate methiodide
0.959608	0.906309	-1.15565	5768	SR11237
0.941635	0.906513	-1.15273	2504	Isogranulatimide
1.00238	0.906663	-1.15058	483	(S)-(+)-Camptothecin
0.953221	0.906765	-1.14911	8885	2'-Deoxyadenosine monohydrate
0.922603	0.906841	-1.14803	3446	(ÃâÃ¥Â±)-Noscapine
0.917483	0.906852	-1.14787	6909	Cisapride
0.953145	0.906913	-1.14699	6872	Iberin
0.910061	0.907093	-1.1444	4965	Tie2 kinase inhibitor
0.89949	0.9071	-1.14431	1533	1-[2-(Trifluoromethyl)phenyl]imidazole
0.926169	0.907308	-1.14132	1862	Clodronic acid
0.943223	0.907465	-1.13907	7101	MK-2894
0.866448	0.907635	-1.13663	2349	Cdc7/Cdk9 Inhibitor
0.950333	0.907643	-1.13651	8668	CH5138303
0.935253	0.907648	-1.13644	8435	EHT 1864
0.929777	0.907776	-1.13461	710	MHPG sulfate potassium
0.925752	0.907786	-1.13446	6563	Ziprasidone (hydrochloride monohydrate)
0.92407	0.908179	-1.12883	7204	WYC-209
0.88001	0.908291	-1.12722	1434	1400W dihydrochloride
0.905176	0.908331	-1.12665	5325	2-Thiouracil
0.93722	0.908357	-1.12628	1077	LY-294,002 hydrochloride
0.867061	0.908483	-1.12446	282	Chelidamic acid
0.930445	0.90858	-1.12308	6340	Mulberroside A
0.955315	0.908729	-1.12095	6052	ACT-462206
0.911353	0.90876	-1.12049	6354	SJ-172550
0.915234	0.908791	-1.12006	7571	Cevimeline (hydrochloride hemihydrate)
0.928814	0.90903	-1.11663	6978	DCVC
0.914254	0.909049	-1.11636	6429	Levobetaxolol (hydrochloride)
0.916462	0.909091	-1.11575	3368	QuinineÃÂ¢â°âÃÃ¥Â¢HClÃÂ¢â°âÃÃ¥Â¢2H2O
0.965984	0.909677	-1.10735	2528	BIBX 1382 dihydrochloride - N8-(3-Chloro-4-fluorophenyl)-N2-(1-methyl-4-piperidinyl)-pyrimido[5,4-d]pyrimidine-2,8-diamine dihydrochloride
0.942491	0.910274	-1.09877	5853	Dapoxetine hydrochloride
0.91993	0.910353	-1.09765	8716	Leupeptin Hemisulfate
1.0365	0.910382	-1.09723	6379	Sumatriptan (succinate)
0.960518	0.910566	-1.0946	6031	Ibandronate sodium salt
0.9471	0.910669	-1.09311	4989	Reboxetine mesylate
0.956339	0.910738	-1.09213	5646	CYP3cide
1.03483	0.910753	-1.09191	7531	Pizotifen
0.927452	0.910801	-1.09122	8838	JZL184
0.934202	0.910805	-1.09117	4904	Mitoxantrone HCl
0.949482	0.910908	-1.08969	8250	Halobetasol Propionate
0.928511	0.911102	-1.08691	2339	Bisindolylmaleimide V
0.958554	0.911123	-1.08661	364	DL-p-Chlorophenylalanine methyl ester hydrochloride
0.940296	0.911134	-1.08644	1525	Triamterene
0.937138	0.91129	-1.0842	7640	Phenylacetylglutamine
0.946183	0.911314	-1.08387	6573	Alcaftadine
0.950999	0.911654	-1.07898	371	Phenoxybenzamine hydrochloride
0.924178	0.911692	-1.07843	8342	Clevudine
0.915916	0.911752	-1.07758	7859	MK-571 (sodium salt)
0.922794	0.91183	-1.07646	2192	Prostaglandin E1
0.901824	0.911927	-1.07507	8308	Zotarolimus
0.909386	0.912004	-1.07396	693	N-Methyldopamine hydrochloride
0.898644	0.912041	-1.07343	1506	N-Succinyl-L-proline
0.952863	0.912063	-1.07312	8610	Mc-MMAD
0.93381	0.912105	-1.07251	7289	LY 344864
0.918802	0.912162	-1.0717	5267	Bepotastine Besilate
0.900867	0.912522	-1.06654	8493	Trimethobenzamide hydrochloride
0.934974	0.912564	-1.06593	8178	Pimecrolimus
0.90759	0.912578	-1.06574	4523	9a,11b Prostaglandin F2
0.952047	0.912816	-1.06232	7636	Z-DEVD-FMK
0.917088	0.912822	-1.06224	3357	Rhamnetine
0.997429	0.912842	-1.06194	882	Mibefradil dihydrochloride
0.983163	0.912866	-1.0616	8369	GSK2239633A
0.876066	0.91302	-1.05939	645	Dihydrexidine hydrochloride
0.956036	0.913078	-1.05856	179	Chloroethylclonidine dihydrochloride
0.917309	0.913091	-1.05838	5586	N''-[4-isopropyl-3-(methylsulfonyl)benzoyl]guanidine
0.914321	0.91318	-1.0571	5277	Alverine Citrate
1.00072	0.913243	-1.05619	6427	Ritodrine (hydrochloride)
0.90729	0.91328	-1.05566	3381	Mevastatin
0.94551	0.913309	-1.05524	7183	SB-742457
0.952016	0.913328	-1.05497	1131	Me-3,4-dephostatin
0.972368	0.913464	-1.05302	5390	6,8-difluoro-4-(3-pyridinyl)-3a,4,5,9b-tetrahydro-3H-cyclopenta[c]quinoline
0.985984	0.913493	-1.05261	8724	Empagliflozin (BI 10773)
0.998559	0.913514	-1.05231	6920	RIP2 kinase inhibitor 2
0.965781	0.913631	-1.05063	8387	(20S)-Protopanaxatriol
0.99296	0.913698	-1.04966	8766	LB42708
0.908431	0.913965	-1.04584	8658	D8-MMAD
0.979484	0.913984	-1.04557	7691	H-Abu-OH
1.00908	0.914073	-1.04428	8181	CCCP
0.918181	0.914095	-1.04397	8682	Pramlintide Acetate
0.890536	0.914104	-1.04385	1499	Pyridostigmine bromide
0.981034	0.914132	-1.04345	6549	(-)-Fucose
0.948233	0.914241	-1.04188	6678	YM-155
0.959038	0.914259	-1.04162	8478	SB-3CT
0.941724	0.914266	-1.04152	8744	L-Hydroxyproline
0.966298	0.914355	-1.04024	8229	CCR2-RA-[R]
0.95652	0.914449	-1.03889	1142	L-Glutamic acid, N-phthaloyl-
0.90993	0.914488	-1.03833	5301	BS-181 HCl
0.969979	0.914568	-1.03719	2609	AG 112
0.933349	0.91461	-1.03659	176	9-cyclopentyladenine
0.957237	0.914786	-1.03406	7002	JTC-801
0.938567	0.914806	-1.03378	38	Cyproheptadine hydrochloride
0.920985	0.914808	-1.03375	7948	Nucleoside-Analog-2
0.926041	0.914825	-1.0335	3669	16-Oxocafestol
0.932197	0.914902	-1.0324	7067	3-Methyluridine
0.966401	0.915247	-1.02745	8099	Tetrahydrozoline (hydrochloride)
0.978685	0.915357	-1.02587	2396	SB 203580 hydrochloride - 4-[5-(4-Fluorophenyl)-2-[4-(methylsulphonyl)phenyl]-1H-imidazol-4-yl]pyridine hydrochloride
1.01365	0.915384	-1.02548	6213	5-Methyluridine
0.954055	0.91546	-1.0244	7900	5-Fluorouridine
0.932524	0.915569	-1.02283	1910	Granisetron
0.91523	0.915571	-1.0228	5805	MEDICA 16
0.957926	0.915592	-1.02251	6717	Histamine (phosphate)
0.923739	0.915593	-1.02249	1811	Bromocriptine mesylate
0.96591	0.915642	-1.02178	4966	TAK-875
0.969983	0.915831	-1.01908	8268	XMU-MP-1
0.961227	0.9161	-1.01522	3448	Oleanolic acid
0.944224	0.916133	-1.01474	7060	Calicheamicin
0.909981	0.916263	-1.01288	7592	42-(2-Tetrazolyl)rapamycin
0.938456	0.916517	-1.00923	7784	Kinesore
0.980203	0.916518	-1.00922	7461	2,5-Furandicarboxylic acid
0.947161	0.916618	-1.00779	642	1,10-Diaminodecane
0.912908	0.916621	-1.00773	2644	SB 203580
0.946754	0.91667	-1.00704	2987	RWJ-67657
0.937493	0.916682	-1.00687	4492	Docosapentaenoic acid
0.962225	0.916682	-1.00686	8072	Piperacillin (sodium)
0.955022	0.916862	-1.00428	651	Ellipticine
1.00234	0.916898	-1.00377	6158	Inauhzin
0.904734	0.916928	-1.00333	5288	Ceftiofur HCl
0.956268	0.916935	-1.00324	4900	Synephrine HCl
0.90715	0.917049	-1.00161	5552	STF-118804
0.948839	0.91711	-1.00073	5908	LDN-57444
0.998879	0.917133	-1.0004	8780	Heparin sodium
0.959213	0.917384	-0.996797	4972	Probenecid (Benemid)
0.931811	0.917609	-0.993569	2291	Sulfadimethoxine
0.952714	0.917679	-0.992559	4952	Tioxolone
0.942373	0.917707	-0.992168	412	Isoguvacine hydrochloride
0.895244	0.917849	-0.990128	3344	Caffeine
0.914003	0.917939	-0.98884	292	L-allylglycine
0.982681	0.918083	-0.986774	7688	Prolylleucine
0.951661	0.918091	-0.986658	8412	Temsirolimus
0.926103	0.918373	-0.982615	7324	Pirenzepine (dihydrochloride)
0.945728	0.918412	-0.982046	7156	Rimiducid
0.922613	0.918416	-0.981992	2675	Tpl2 Kinase Inhibitor II
0.943721	0.918426	-0.98185	7708	Guanosine
0.961133	0.918437	-0.9817	3845	ÃÅ½Ã¥_-Lapachone
1.04104	0.918553	-0.980036	4291	15(S)-HEDE
0.954852	0.918584	-0.979589	4252	Undecanoic acid
0.929593	0.9186	-0.979348	4149	ÃÅ½Ã¥_-carotene
1.02106	0.918641	-0.978762	6535	3-Hydroxyanthranilic acid
0.92197	0.918663	-0.978457	5997	7-phenyl-1-[5-(2-pyridinyl)-1,3-oxazol-2-yl]-1-heptanone
0.894764	0.918807	-0.976385	1890	Bleomycin
0.919261	0.918943	-0.974441	8339	Epiberberine (chloride)
0.940477	0.918944	-0.974426	3342	4-Methylumbelliferone
0.988749	0.919034	-0.973137	5009	Belinostat (PXD101)
0.968058	0.919054	-0.972847	3127	Camptothecin
1.01997	0.919058	-0.972784	7333	Iloperidone
0.935294	0.91915	-0.971465	2555	Rapamycin
0.997579	0.919179	-0.971049	7304	Talmapimod
0.96646	0.919242	-0.970139	6926	Gambogic Acid
0.949907	0.919362	-0.96843	2243	Scopolamine N-butyl
0.990479	0.919388	-0.968049	4254	10-Undecenoic acid
0.955475	0.919542	-0.965845	7221	L-Kynurenine
0.980353	0.919603	-0.964976	5310	GSK1838705A
0.919301	0.91968	-0.963859	8260	JNJ-7706621
0.953824	0.9198	-0.962145	4259	1-Hexadecyl-2-methylglycero-3 PC
0.959539	0.919831	-0.9617	7588	[Sar1, Ile8]-Angiotensin II (TFA)
0.927851	0.919856	-0.961343	1187	Trihexyphenidyl hydrochloride
0.923686	0.920038	-0.958726	2638	FPA 124 - Dichloro[(2Z)-2-[(4-oxo-4H-1-benzopyran-3-yl)methylene]hydrazinecarbothioamide copper complex
0.928669	0.920047	-0.958607	7917	Tranilast (trans-)
0.938052	0.920067	-0.958309	6724	Tenovin-6
0.947968	0.920149	-0.957133	2600	PD 98059
0.911099	0.92031	-0.954833	2606	Purvalanol A
0.988176	0.920417	-0.95329	612	Harmane
0.913757	0.920449	-0.952839	8886	(R)-Nepicastat HCl
0.915133	0.92047	-0.952533	2538	ZM 323881 hydrochloride - 5-((7-Benzyloxyquinazolin-4-yl)amino)-4-fluoro-2-methylphenol hydrochloride
0.966335	0.920516	-0.951869	7362	Balsalazide
0.951246	0.920526	-0.951724	8500	Sunset Yellow FCF
0.998062	0.920536	-0.95158	7565	Bethanechol (chloride)
0.91848	0.920589	-0.95083	5226	ABT-751
0.998497	0.920678	-0.949547	7062	CUDC-427
0.890435	0.920865	-0.946872	2589	Quercetagetin
0.936202	0.920939	-0.945811	285	Corticosterone
0.925622	0.920941	-0.945773	8288	Telotristat Etiprate (LX 1606 Hippurate)
0.938638	0.921075	-0.943849	8360	Sulfachloropyridazine
0.915746	0.921243	-0.941444	8356	Plerixafor
0.974445	0.921258	-0.941223	6256	RITA
0.894496	0.921322	-0.940317	4544	9(E)-Octadecenoic acid
0.945086	0.921376	-0.93954	1835	Physostigmine sulfate
0.983971	0.921396	-0.939256	1133	(+)-MK-801 hydrogen maleate
0.93847	0.921398	-0.93922	1526	U-101958 maleate
0.986109	0.921403	-0.939155	6352	QNZ
0.951706	0.921454	-0.938417	7964	N4-Acetylcytidine triphosphate (sodium)
0.907839	0.921468	-0.938225	6210	RIPA-56
0.962982	0.921637	-0.935787	7064	SAFit2
0.910039	0.921779	-0.933764	4958	PP-121
0.984654	0.921793	-0.933555	8419	AMD 3465 (hexahydrobromide)
0.920806	0.921948	-0.931333	1577	Fenretinide
0.892806	0.921994	-0.930669	8445	ST-836 (hydrochloride)
0.982381	0.921995	-0.930665	7579	Olmesartan (medoxomil)
0.95297	0.922122	-0.928836	267	Benzamil hydrochloride
0.922885	0.922169	-0.928161	5373	Ethynodiol diacetate
0.939392	0.92225	-0.927003	7496	Olsalazine (Disodium)
0.976219	0.922364	-0.925364	7413	_-Carotene
0.966166	0.922397	-0.924897	5324	Creatinine
0.931042	0.922462	-0.923959	6580	Navitoclax
0.868775	0.922462	-0.923954	1965	Miconazole
0.953546	0.922467	-0.923889	665	Furafylline
0.975017	0.922538	-0.922873	4328	BML-190
0.984197	0.92256	-0.922552	4964	PNU-120596
0.945593	0.922574	-0.922358	5243	Ispinesib (SB-715992)
0.912285	0.922585	-0.922189	1002	Podophyllotoxin
0.942931	0.922626	-0.921608	686	(ÃâÃ¥Â±)-DOI hydrochloride
0.924035	0.922705	-0.920472	8380	Telbivudine
0.939345	0.922708	-0.920436	6899	L-Glutamine
1.00518	0.922732	-0.920087	8347	Nicotinamide N-oxide
1.00041	0.922755	-0.919751	6749	Alfuzosin
0.958406	0.922757	-0.919727	4910	Scopine
0.920449	0.922767	-0.919586	6940	Oxidopamine (hydrobromide)
0.987347	0.922819	-0.918845	4724	Moxonidine
0.687985	0.922885	-0.917892	6885	3-Hydroxypicolinic acid
0.992186	0.9229	-0.917671	8652	Evans Blue
0.980699	0.922979	-0.916549	4930	NVP-BVU972
0.968036	0.923037	-0.915717	4470	5,8,11-Eicosatriynoic acid
0.943825	0.923079	-0.915117	6018	4,6-di(4-morpholinyl)-N-(4-nitrophenyl)-1,3,5-triazin-2-amine
0.911918	0.923083	-0.915054	6861	L-DOPA
0.920013	0.923122	-0.914499	741	1,1-Dimethyl-4-phenyl-piperazinium iodide
0.962707	0.923126	-0.91443	3474	Anisodamine
0.90053	0.923314	-0.911736	2288	Pantothenic acid
0.941574	0.923342	-0.911333	8406	PD 123319 (ditrifluoroacetate)
0.904215	0.923547	-0.908402	5404	Gue1654
0.927269	0.923599	-0.907653	419	R-(-)-Fluoxetine hydrochloride
0.979367	0.923602	-0.907608	5387	N-Oxalylglycine
0.975214	0.923622	-0.907323	6536	Bisdemethoxycurcumin
0.888995	0.923635	-0.907129	4509	Diindolylmethane
0.945995	0.923661	-0.906762	7444	Sulfamethizole
0.931872	0.923775	-0.905125	1424	3-Tropanyl-indole-3-carboxylate hydrochloride
0.985374	0.923799	-0.904778	6621	Betahistine (dihydrochloride)
0.920221	0.923868	-0.9038	6738	kb NB 142-70
0.908881	0.9239	-0.90334	5644	4-{2-[(1R,2R)-2-(2,4-difluorophenyl)-2-hydroxy-1-methyl-3-(1H-1,2,4-triazol-1-yl)propyl]-1,3-thiazol-4-yl}benzonitrile
0.941755	0.923927	-0.902954	4934	SB 271046
0.947857	0.923927	-0.902951	8644	Sulfamerazine
0.919312	0.923945	-0.902695	1856	Anethole-trithione
0.932568	0.923989	-0.902056	296	Astaxanthin
1.01624	0.924	-0.901905	8101	DL-Epinephrine
0.936424	0.924028	-0.901493	4410	5(Z), 8(Z)-Eicosadienoic acid
0.939789	0.924067	-0.900944	3645	Hypocrellin A
0.935335	0.92409	-0.900614	1468	Tyrphostin AG 538
0.954015	0.92416	-0.899606	6062
0.910335	0.924306	-0.897509	2514	JNK Inhibitor, Negative Control
0.920389	0.924331	-0.897151	7952	N6-Cyclohexyladenosine
0.931761	0.924437	-0.89563	6405	Pyrrole-2-carboxylic acid
0.921525	0.924483	-0.894975	28	Chelerythrine chloride
0.956968	0.924595	-0.893365	7673	Candesartan (Cilexetil)
1.00542	0.924608	-0.893173	4338	Linoleamide
0.928699	0.924608	-0.893173	748	GYKI 52466 hydrochloride
0.952772	0.92461	-0.893148	809	(-)-Nicotine hydrogen tartrate salt
0.977941	0.924658	-0.892458	4396	10(Z),13(Z)-Nonadecadienoic acid
0.917504	0.924938	-0.888439	309	4-Aminobenzamidine dihydrochloride
0.987311	0.924973	-0.887947	1241	Terazosin hydrochloride
0.947827	0.924989	-0.887719	5270	Ambrisentan
0.926113	0.925093	-0.886224	8373	Paquinimod
0.907804	0.925198	-0.884717	368	Carbetapentane citrate
0.972312	0.925237	-0.884151	7701	D(-)-2-Aminobutyric acid
0.946659	0.925281	-0.883523	1448	Ro 16-6491 hydrochloride
0.924904	0.925326	-0.882876	1746	Ticlopidine
1.04936	0.925327	-0.882871	7915	Palosuran
1.01023	0.925425	-0.881455	4408	5(Z)-Eicosenoic acid
0.945922	0.925443	-0.881196	7869	Tyr-Gly-Gly-Phe-Met-OH
0.921957	0.925447	-0.881147	1955	Methyldopa
0.926091	0.925497	-0.880433	6196	Necrostatin-1
0.954508	0.925515	-0.880169	1913	Auranofin
0.970277	0.9256	-0.87895	2287	Sulfadoxine
0.967954	0.925698	-0.877538	6398	Shikonin
0.926105	0.925722	-0.8772	594	4-Diphenylacetoxy-N-(2-chloroethyl)piperidine hydrochloride
0.953191	0.925829	-0.875659	5263	Cabazitaxel (Jevtana)
0.932822	0.926044	-0.872576	6436	Ginsenoside Rc
0.966766	0.926171	-0.870757	7808	3-Deazaadenosine (hydrochloride)
0.933618	0.926206	-0.870255	8427	NKP608
0.942679	0.926233	-0.869875	5860
0.922204	0.926237	-0.86982	2630	NU 7026 - 2-(4-Morpholinyl)-4H-naphthol[1,2-b]pyran-4-one
0.942739	0.926267	-0.869389	8348	Docusate Sodium
0.951356	0.926561	-0.865169	8630	Ivosidenib (AG-120)
1.00547	0.926591	-0.864739	7018	FLLL32
0.996531	0.926661	-0.863736	5588	BRD73954
0.956021	0.926708	-0.863064	6484	Ginkgolide B
0.95157	0.926835	-0.861243	8476	Deltarasin
0.987156	0.92685	-0.861021	4796	Tariquidar
0.928667	0.926863	-0.860827	8340	Miglitol
0.983315	0.926865	-0.860801	948	Piceatannol
0.928089	0.927032	-0.858408	2624	CGP 57380 - N3-(4-Fluorophenyl)-1H-pyrazolo-[3,4-d]pyrimidine-3,4-diamine
1.00025	0.927099	-0.857445	6010	N-{(3R,4S)-3-[4-(5-cyano-2-thienyl)phenyl]tetrahydro-2H-pyran-4-yl}-2-propanesulfonamide
0.912945	0.927103	-0.857391	4496	Tricosanoic acid
0.935665	0.927173	-0.856386	2980	AZ-960
0.951778	0.9273	-0.85457	8603	Vipadenant
0.926126	0.927434	-0.852638	6947	Dihydroergotamine (mesylate)
0.949519	0.927507	-0.851597	1478	(-)-trans-(1S,2S)-U-50488 hydrochloride
0.883032	0.927585	-0.850483	1883	Naltrexone.HCl
0.933148	0.927597	-0.850301	3107	Condelphine
0.977561	0.927616	-0.850039	5694	(2E)-N-[4-(1-benzoyl-4-piperidinyl)butyl]-3-(3-pyridinyl)-2-propenamide hydrochloride hydrate
0.949913	0.927628	-0.849862	3102	Sarsasapogenin
0.890884	0.927631	-0.849818	666	Histamine, R(-)-alpha-methyl-, dihydrochloride
0.917247	0.927655	-0.849467	758	5-Hydroxyindolacetic acid
0.923692	0.927706	-0.848737	1770	Bambuterol
0.972448	0.927722	-0.848507	6765	Nefazodone (hydrochloride)
1.00127	0.927984	-0.844762	8392	Dihydrothymine
0.985464	0.927998	-0.844559	7864	2Ãâ¢-O,4Ãâ¢-C-Methyleneuridine
0.924718	0.928137	-0.842563	3497	Ochratoxin A
0.887045	0.928168	-0.842114	8836	Odanacatib (MK-0822)
0.942316	0.928252	-0.840914	8404	SB290157 (trifluoroacetate)
0.913327	0.928271	-0.840635	8764	Pepstatin A
0.913266	0.928286	-0.840423	7976	Fmoc-N-Me-Ala-OH
0.929121	0.928299	-0.840236	172	Cortisone 21-acetate
0.930774	0.928304	-0.840164	425	Fexofenadine hydrochloride
0.948379	0.928352	-0.839473	2983	Lapatinib
0.942492	0.92849	-0.837495	8822	Fatostatin HBr
0.93583	0.928549	-0.836655	4763	Posaconazole
1.0253	0.928616	-0.835697	295	4-Amino-1,8-naphthalimide
0.933539	0.928663	-0.835021	3515	BerberineÃÂ¢â°âÃÃ¥Â¢HCl
0.925743	0.928668	-0.83494	1502	DL-Stearoylcarnitine chloride
1.01813	0.928766	-0.833534	6596	Apoptozole
0.91798	0.92882	-0.832768	5696	Imidapril hydrochloride
0.95118	0.92882	-0.832759	1832	Lamotrigine
0.928697	0.928883	-0.831863	5250	Inosine
0.952269	0.928891	-0.831739	668	Indirubin-3'-oxime
0.929791	0.928904	-0.831556	1420	I-OMe-Tyrphostin AG 538
0.955597	0.928952	-0.830874	7193	Tarafenacin (D-tartrate)
0.981047	0.929039	-0.829616	885	L-655,240
0.931665	0.929064	-0.829258	978	(S)-MAP4 hydrochloride
0.945926	0.929191	-0.827446	8363	TAK-220
0.942306	0.929359	-0.825037	3398	Acacetine
0.927944	0.929393	-0.824541	8812	PD 151746
0.95173	0.92949	-0.823148	4650	Pemirolast (BMY 26517) potassium
0.901908	0.929553	-0.822256	2277	Clopidogrel
0.961733	0.929691	-0.820274	1605	Glipizide
0.955944	0.929748	-0.819456	6966	Hispidol
0.913929	0.929748	-0.819456	7170	Rhosin (hydrochloride)
0.992813	0.929754	-0.819372	4290	Anandamide (20:4, n-6)
0.96184	0.929782	-0.818964	1888	Entacapone
0.96052	0.929785	-0.818919	6488	MI-773
0.9503	0.929804	-0.818646	4845	ML-161
0.918948	0.929927	-0.816886	8634	Salmon Calcitonin Acetate
0.908335	0.930009	-0.815709	8720	Obeticholic Acid
0.954144	0.9301	-0.814408	4985	Tylosin tartrate
0.930751	0.930174	-0.813337	1509	Cortexolone
0.949687	0.930273	-0.811923	803	MDL 105,519
0.944537	0.930291	-0.811669	8322	Sograzepide
0.917763	0.93034	-0.810965	4794	TAK-438
0.897223	0.930342	-0.810931	5411	Sertaconazole nitrate
0.927334	0.930441	-0.809518	6004	(2E,4E,6Z)-3-methyl-7-(5,5,8,8-tetramethyl-3-propoxy-5,6,7,8-tetrahydro-2-naphthalenyl)-2,4,6-octatrienoic acid
0.942817	0.930444	-0.809465	4979	Tripelennamine HCl
0.901159	0.93045	-0.809379	3813	Galangine
0.951902	0.930515	-0.808447	8692	Tetrabenazine (Racemate)
0.938945	0.930577	-0.807563	8661	LUF6000
0.926031	0.930616	-0.807009	1115	JWH-015
0.941777	0.93064	-0.806655	5312	Anacetrapib (MK-0859)
0.988525	0.930683	-0.806035	6693	Alpha-Estradiol
0.94797	0.930821	-0.804069	8422	MGAT2-IN-1
0.967688	0.930902	-0.802904	6838	TW-37
0.949452	0.93114	-0.799491	5318	Acesulfame Potassium
0.980438	0.931183	-0.798874	8246	U-104
0.945837	0.931247	-0.797947	7540	Sulfanilamide
0.92392	0.931275	-0.797553	8747	Chloroquine (diphosphate)
0.948091	0.9313	-0.797188	5843	CP-101,606
0.934657	0.931341	-0.796598	7348	Sulfaguanidine
0.940542	0.931373	-0.796142	5672	Isopimaric Acid
0.90817	0.931383	-0.796001	1821	Calcifediol
0.951329	0.931407	-0.795657	6454	UMI-77
0.943005	0.93148	-0.794616	676	R-(-)-Desmethyldeprenyl hydrochloride
0.964805	0.931482	-0.794588	1148	Phosphomycin disodium
0.98284	0.93152	-0.79404	2211	Carbadox
0.912572	0.931544	-0.793689	2270	Lisinopril
0.930366	0.931605	-0.792813	7211	Urea
0.919905	0.931657	-0.792066	7746	Nutlin (3a)
0.927938	0.931681	-0.791729	1053	Naltrindole hydrochloride
0.930587	0.931744	-0.790826	3429	Perillic acid
0.949016	0.931783	-0.79026	1430	(+)-trans-(1R,2R)-U-50488 hydrochloride
0.991952	0.931803	-0.789971	6415	(ÃÂ´Ã¥Â±)-Bisoprolol (hemifumarate)
1.02299	0.931807	-0.789927	8128	Delcasertib
0.934813	0.931817	-0.789773	3395	Sulfuretine
0.943752	0.931881	-0.788854	2195	Ramipril
0.947051	0.931886	-0.78878	1145	NADPH tetrasodium
0.975096	0.931913	-0.788405	7396	Octreotide (acetate)
0.998335	0.931925	-0.788224	6797	Phenoxybenzamine (hydrochloride)
0.961061	0.932061	-0.786279	715	L-Glutamine
0.934607	0.932251	-0.783545	3392	Tubericidin
0.938623	0.932321	-0.782548	6558	Clemizole (hydrochloride)
0.957252	0.932322	-0.782539	4629	NVP-ADW742
0.925829	0.932344	-0.782217	6501	D-Arabitol
1.00021	0.932349	-0.78214	3514	Coumestrol
0.937632	0.932432	-0.780958	299	Apigenin
0.925447	0.932457	-0.780595	320	Cyclobenzaprine hydrochloride
0.950094	0.932482	-0.78024	2236	Megestrol Acetate
0.960877	0.932506	-0.779889	8662	Metadoxine
0.973163	0.93256	-0.779116	6333	Bepotastine (Beslilate)
0.914411	0.932717	-0.776873	275	Bromoacetyl alprenolol menthane
0.954527	0.932721	-0.776804	6014	4-(benzhydryloxy)-1-[3-(1H-tetraazol-5-yl)propyl]piperidine
0.925454	0.932727	-0.776726	1193	Tyrphostin AG 528
0.945885	0.932783	-0.775915	2740	ABT-869
0.980987	0.932794	-0.775758	1962	Tosufloxacin
0.977257	0.932853	-0.774915	6669	Siponimod
0.984623	0.932873	-0.774634	8003	RS102895 (hydrochloride)
0.959197	0.932885	-0.774464	6292	2-Methoxyestradiol
0.967744	0.932973	-0.773194	3382	Lysergol
0.965324	0.933101	-0.771359	450	6,7-Dichloroquinoxaline-2,3-dione
0.906585	0.933125	-0.771011	2240	Tamoxifen
0.961731	0.933142	-0.770768	7458	Sulfaclozine (sodium)
0.978294	0.933166	-0.770429	3635	Apigenin-7-glucoside
0.927329	0.933174	-0.770306	704	Hydrocortisone 21-hemisuccinate sodium
0.988298	0.933262	-0.769043	6905	Molindone (hydrochloride)
0.979432	0.933276	-0.768855	4770	Sitafloxacin hydrate
0.943468	0.933279	-0.768805	6942	IT1t (dihydrochloride)
0.928602	0.933368	-0.767531	4893	Otilonium Bromide
0.992017	0.933416	-0.766839	8219	IACS-8968 (R-enantiomer)
0.972041	0.933479	-0.765941	5275	Azelnidipine
0.946434	0.933552	-0.764884	8044	Valganciclovir (hydrochloride)
0.969657	0.933713	-0.762585	5979	2-(3,4-dihydroxyphenyl)-5-hydroxy-6,7-dimethoxy-4H-chromen-4-one
0.936577	0.933731	-0.762323	8024	Sudan III
0.934946	0.933788	-0.761501	5576	(E)-3-(3-(1H-indol-3-yl)acrylamido)benzamide
0.946114	0.933907	-0.759793	4400	Eicosanoic acid
0.952967	0.933933	-0.759423	761	Fluoxetine hydrochloride
0.922173	0.934017	-0.758225	5648	Tiplaxtinin
0.929062	0.934043	-0.757847	1804	Diazoxide
0.958214	0.934052	-0.757718	35	BP 897
0.960601	0.934063	-0.757555	4876	Tianeptine sodium
0.948357	0.934075	-0.757382	2588	CGK 733 - ÃÅ½Ã¥Â±-Phenyl-N-[2,2,2-trichloro-1-[[[(4-fluoro-3-nitrophenyl)amino]thioxomethyl]amino]ethyl]benzeneacetamide
0.965453	0.934153	-0.756268	6357	2-Hydroxy-2-methylbutanoic acid
0.880334	0.934229	-0.755177	272	Cimetidine
0.920362	0.934294	-0.754246	3282	Emodin
0.942241	0.934295	-0.754232	5812	SB 328437
0.945193	0.9343	-0.754168	6875	Ethylmalonic acid
0.937492	0.934313	-0.753971	7125	Iberin
0.96787	0.934366	-0.753216	1022	Morin
0.952813	0.934408	-0.752611	5157	Epothilone A
0.920947	0.934473	-0.751674	2216	17- Hydroxyprogesterone
0.952808	0.934487	-0.751481	1190	U-69593
0.929343	0.934499	-0.751305	6440	Nutlin (3a)
0.968911	0.934503	-0.751251	5315	(R)-baclofen
1.02156	0.934526	-0.750913	7500	Pemetrexed (disodium)
0.975977	0.934579	-0.750156	6776	MIK665
0.911036	0.934621	-0.749552	1571	Cerivastatin
0.984334	0.934717	-0.748176	8416	AZD5582
0.922785	0.934725	-0.748067	5949	3-(1-azepanyl)-9-(dimethylamino)pyrido[3',2':4,5]thieno[3,2-d]pyrimidin-4(3H)-one
0.918961	0.934742	-0.747828	2678	(2'Z,3'E)-6-Bromoindirubin-3'-oxime
0.968104	0.934753	-0.747663	751	(-)-Eseroline fumarate
0.954025	0.934892	-0.745676	7112	Tauroursodeoxycholate dihydrate
0.965442	0.934963	-0.744646	305	4-Androsten-4-ol-3,17-dione
0.90602	0.934986	-0.744328	8298	Voglibose
0.978081	0.935037	-0.743586	1266	Spironolactone
0.950354	0.935038	-0.743582	2332	AG 490 - (E)-2-Cyano-3-(3,4-dihydrophenyl)-N-(phenylmethyl)-2-propenamide
0.954474	0.935113	-0.7425	8270	(-)-Blebbistatin
1.0166	0.935125	-0.742327	6592	A-1331852
0.906481	0.935166	-0.741741	381	Cortisone
0.979632	0.935297	-0.739855	1481	Thio-NADP sodium
0.973603	0.935318	-0.739554	5345	Chlorprothixene
0.938156	0.935373	-0.73877	8672	Lomitapide
0.926435	0.935387	-0.738564	41	Ciprofibrate
1.03469	0.93545	-0.737673	6945	BRL 54443
0.942735	0.935451	-0.737656	210	Agroclavine
0.928321	0.935479	-0.737253	1362	D-Serine
0.952199	0.935516	-0.736713	3707	Rubescensin A
0.996712	0.935584	-0.73575	323	Benoxathian hydrochloride
0.943582	0.935688	-0.734249	4653	R547
0.967944	0.935689	-0.734236	692	Epibestatin hydrochloride
0.900171	0.935836	-0.732125	9126	ONX-0914 (PR-957)
0.931438	0.93586	-0.731792	7965	Piboserod
0.959999	0.935869	-0.731661	5822	BIO-Acetoxime
0.970715	0.935882	-0.731464	6728	Isoalantolactone
0.964984	0.935882	-0.731464	6782	Bz 423
0.986693	0.93589	-0.731362	6020	3-[(3,4-dichlorobenzyl)amino]propyl(diethoxymethyl)phosphinic acid
1.00865	0.93619	-0.727052	4361	Sphingosine
0.923304	0.936243	-0.726291	5956	2-{4-[(1Z)-4-chloro-1,2-diphenyl-1-butenyl]phenoxy}ethanol
0.962293	0.936253	-0.726148	1451	(S)-(-)-propafenone hydrochloride
0.955195	0.936277	-0.725811	628	DL-erythro-Dihydrosphingosine
0.956544	0.936285	-0.725686	4646	Lithocholic acid
0.984117	0.936351	-0.724737	8586	Benzthiazide
0.981659	0.936354	-0.724693	7181	Dexpramipexole (dihydrochloride)
0.980706	0.936359	-0.724627	4878	Moxifloxacin HCl
0.975792	0.936374	-0.724418	6726	CBL0137 hydrochloride
0.934801	0.936375	-0.724402	5915	6-methyl-1'-(2-(5-methyl-2-phenyloxazol-4-yl)ethyl)spiro[benzo[d][1,3]oxazine-4,4'-piperidin]-2(1H)-one
0.973062	0.936457	-0.723229	7012	Cinchonine
0.934239	0.936497	-0.722644	6950	MK-3207 (Hydrochloride)
0.932114	0.936522	-0.722287	7331	Hydrocortisone
0.939268	0.936542	-0.721998	7451	2'-Deoxycytidine
0.936467	0.936567	-0.721642	2565	SU11652
0.990616	0.936572	-0.72157	6954	Lorcaserin (Hydrochloride)
0.956604	0.936586	-0.721375	6968	A-385358
0.954486	0.936604	-0.72112	6011	MMB-4
0.926602	0.936685	-0.719955	251	3-Aminopropionitrile fumarate
0.981955	0.936688	-0.719916	6546	Ginsenoside Rh1
0.972742	0.936762	-0.718849	8702	VU 0238429
0.965233	0.936782	-0.718555	8694	BMS-202
0.928472	0.936786	-0.718496	7982	Beryllon II
1.00581	0.936797	-0.71835	7164	ML327
0.929251	0.936852	-0.717561	755	Fluphenazine dihydrochloride
0.987134	0.936882	-0.717123	4948	Phenacetin
0.940029	0.936912	-0.716701	3100	Conessine
1.09253	0.936919	-0.716593	6917	Stachydrine
1.07075	0.936957	-0.716051	6200	PAC-1
0.964313	0.937013	-0.715244	4406	11(Z)-Eicosenoic acid
0.920694	0.937024	-0.715092	4859	Ziprasidone HCl
0.992758	0.937032	-0.714975	4498	14(Z)-Tricosenoic acid
0.947174	0.937054	-0.714657	5925	2,6- Difluoro- 4- [2- (phenylsulÃâÃ¥_fonylÃâÃ¥_amino) ÃâÃ¥_ethylÃâÃ¥_thio] ÃâÃ¥_phenoxyÃâÃ¥_acetÃâÃ¥_amide
0.954436	0.937059	-0.714581	1948	Tetracycline
0.988309	0.937077	-0.714326	294	Ancitabine hydrochloride
0.958389	0.937096	-0.714061	6070	sodium 2-((4-(3-methoxypropoxy)-3-methylpyridin-2-yl)methylsulfinyl)benzo[d]imidazol-1-ide
0.92163	0.937116	-0.713769	7958	SQ22536
0.963538	0.937122	-0.713691	11	GABA
0.906194	0.937147	-0.713328	357	3-Aminopropylphosphonic acid
1.00285	0.937159	-0.71315	4616	Prilocaine
0.995244	0.937244	-0.711934	4414	Eicosadienoic acid
0.942895	0.937325	-0.710767	4907	PHA-793887
0.982004	0.937329	-0.710716	730	Doxazosin mesylate
0.932456	0.937342	-0.710532	1472	Tracazolate
0.931978	0.937438	-0.709151	6789	L-Arabinitol
0.932701	0.937473	-0.708643	8774	CCF642
0.980447	0.937477	-0.708591	7050	Naftidrofuryl (oxalate)
1.00998	0.937483	-0.708504	6208	Methyl protodioscin
0.935163	0.937488	-0.708428	2171	Betamethasone
0.965872	0.937594	-0.70691	5283	BIX 02188
0.954158	0.937599	-0.70684	1091	Nialamide
0.968253	0.937615	-0.706617	8240	Rosuvastatin Calcium
0.96384	0.937681	-0.705663	6964	HDACs/mTOR Inhibitor 1
0.960886	0.937704	-0.705339	363	DL-Buthionine-[S,R]-sulfoximine
1.02697	0.93774	-0.704816	8512	Glecaprevir
0.929481	0.937749	-0.704687	7022	OSU-T315
0.953974	0.937756	-0.704587	4866	Troxerutin
0.975931	0.937787	-0.70415	3621	Honokiol
0.90515	0.937854	-0.703181	8982	XL888
0.96338	0.937863	-0.703049	8514	TR-14035
0.922392	0.93804	-0.700517	2205	Propranolol
0.949687	0.938043	-0.700473	7876	Dalfopristin
0.995113	0.938052	-0.700349	4875	PF-4981517
0.951545	0.938072	-0.700065	2979	BX912
0.958212	0.938074	-0.700034	1389	TFPI hydrochloride
0.963799	0.938144	-0.699026	7036	NPS-2143
0.966526	0.938151	-0.698928	8538	NCT-503
0.929972	0.938196	-0.698274	5562	U-73122 hydrate
0.925392	0.938202	-0.698192	3306	TetrahydropapaverineÃÂ¢â°âÃÃ¥Â¢HCl
0.915311	0.938241	-0.697639	539	Dihydroouabain
1.00218	0.938298	-0.696816	1810	Tolazamide
0.961549	0.938344	-0.696162	6089	Sulindac sulfide
0.940517	0.938345	-0.69614	7852	GR79236
0.919003	0.938349	-0.696087	3347	Narirutin
0.959932	0.938359	-0.695943	1773	Clopamide
0.91707	0.938486	-0.694124	3741	R(+)-Schisandrin A
0.951193	0.938487	-0.69411	1900	Enalaprilat
1.05503	0.938492	-0.694034	5196	Glycyrrhizic acid
0.991244	0.938497	-0.693962	1331	Tetradecylthioacetic acid
0.929212	0.938518	-0.693662	7554	Idasanutlin
0.984814	0.938561	-0.693037	5356	Azlocillin sodium salt
0.934867	0.938639	-0.691928	6830	PhiKan 083
0.956578	0.938728	-0.690656	6868	BOC-D-FMK
1.01504	0.938743	-0.690428	7909	Glucagon receptor antagonists-2
0.958679	0.938959	-0.687333	4420	25-Dihydroxyvitamin D3
1.01232	0.938985	-0.686961	5125	AZD4547
0.963079	0.939039	-0.68619	2204	Butoconazole nitrate
0.96781	0.939069	-0.68576	6306	Tacrolimus (monohydrate)
0.914652	0.939083	-0.685553	1886	Ozagrel
0.942554	0.939219	-0.683606	5020	Altrenogest
0.88094	0.939219	-0.683606	5253	CCT129202
0.939832	0.939219	-0.683603	2459	JAK3 Inhibitor IV
0.941847	0.939326	-0.682076	1341	Tyrphostin 23
0.969967	0.939363	-0.681546	4883	Linagliptin (BI-1356)
1.05703	0.939379	-0.681314	6331	Desloratadine
0.945403	0.939451	-0.68028	6402	Liproxstatin-1
1.0169	0.939502	-0.679551	4348	11(Z)-Octadecenoic acid
0.923818	0.939654	-0.677366	652	gamma-D-Glutamylaminomethylsulfonic acid
0.947745	0.939737	-0.676172	6676	RG7112
0.944592	0.939788	-0.675446	5240	Aloperine
0.916178	0.939859	-0.67442	3340	ÃÅ½Ã¥_-Zearalanol
0.962668	0.939876	-0.674187	5901	Ganaxolone
0.957251	0.939879	-0.674137	2659	Aurora Kinase Inhibitor III
0.934212	0.939991	-0.672539	635	Dihydrokainic acid
0.950221	0.940021	-0.6721	573	Genistein
0.951472	0.940076	-0.671318	1403	Propentofylline
0.967627	0.940183	-0.669772	8320	A-867744
0.931026	0.94021	-0.66939	5596
0.945011	0.940265	-0.668598	6220	Proxyphylline
0.941209	0.940288	-0.668266	1899	Clofibrate
1.00642	0.940323	-0.667776	7815	AM095
0.994099	0.940507	-0.665133	7437	Mebhydrolin (napadisylate)
0.956804	0.940534	-0.664746	5308	GSK2126458
0.90935	0.940586	-0.664	8284	Darunavir Ethanolate
0.930703	0.940591	-0.66392	4139	1,2-Dithiole-3-thione
0.928199	0.940634	-0.663309	268	CGP-74514A hydrochloride
0.955043	0.940741	-0.661775	1496	Ro 41-1049 hydrochloride
0.957063	0.940755	-0.661571	8020	Plerixafor (octahydrochloride)
0.964874	0.940777	-0.661257	6258	Nocodazole
0.989425	0.940825	-0.660575	7279	ONO-AE3-208
0.921899	0.940838	-0.660384	3436	Khellin
0.925546	0.94089	-0.659633	6556	Octreotide (acetate)
0.976335	0.940952	-0.658752	6822	MX69
0.941142	0.94097	-0.658487	1547	Donepezil.HCl
0.927287	0.940996	-0.658124	7996	Uridine triacetate
0.980066	0.941063	-0.657159	6952	L-Epinephrine (Bitartrate)
0.959019	0.941147	-0.655952	556	Muscimol hydrobromide
0.93044	0.941171	-0.655601	1958	Tinidazole
0.955278	0.941174	-0.65556	3330	Nonactin
0.969861	0.941178	-0.655503	4780	VX-661
0.961487	0.941269	-0.654197	731	P1,P4-Di(adenosine-5')tetraphosphate triammonium
0.927224	0.941325	-0.653397	7972	Fmoc-N-Me-Leu-OH
0.932207	0.941375	-0.652688	186	Cefotaxime sodium
0.976005	0.941428	-0.651915	713	FPL 64176
0.966052	0.941549	-0.650193	1797	Pirenzepine.2HCl
0.970807	0.941558	-0.650051	8120	GW1929
0.923933	0.94156	-0.650028	3827	(ÃâÃ¥Â±)-6'-Bromolaudanosine
0.984656	0.941664	-0.648541	6186	Ibutamoren (Mesylate)
0.963502	0.941685	-0.648229	655	N-Methyl-beta-carboline-3-carboxamide
0.966673	0.941753	-0.647261	8420	BMS-378806
0.960267	0.941798	-0.646613	1691	Clonidine.HCl
0.94686	0.941837	-0.646057	4821	Sildenafil citrate
0.985395	0.941845	-0.645936	7191	NAN-190 (hydrobromide)
0.936427	0.941849	-0.645885	5294	Dimethyl Fumarate
0.949459	0.941861	-0.645704	5336	BRL-15572
0.967059	0.941873	-0.645542	8678	MK-886 (L-663,536)
0.957868	0.941911	-0.644997	4886	Raltegravir (MK-0518)
0.979591	0.941995	-0.643785	6222	CJ-42794
0.962791	0.942017	-0.643471	2228	Itraconazole
0.982049	0.942023	-0.643383	8728	TAK-063
0.943703	0.942085	-0.642491	5531	PX 12
0.977595	0.942127	-0.641889	2260	Levamisole
0.958114	0.942146	-0.641623	5222	ABT-888 (Veliparib)
0.963478	0.942173	-0.641229	2483	KN-92
0.99703	0.942256	-0.640046	8323	Doxofylline
0.98856	0.942267	-0.639885	7077	Palmitic acid
0.92094	0.942277	-0.639742	4502	Tetracosanoic acid
0.932714	0.942301	-0.639397	7149	Terutroban
0.952987	0.94234	-0.63884	1064	MRS 1523
0.901276	0.942507	-0.636442	1437	Na-p-Tosyl-L-lysine chloromethyl ketone hydrochloride
0.965613	0.942544	-0.635911	5278	DL-Adrenaline
0.950267	0.942601	-0.63509	4595	N-Linoleoylglycine
0.953901	0.942624	-0.634769	2297	Telmisartan
1.00891	0.942673	-0.634067	6206	GSK583
0.946749	0.942728	-0.633281	5350	KX2-391
0.953919	0.942729	-0.633254	1880	Escitalopram
0.975376	0.942757	-0.632858	7241	Clozapine (N-oxide)
0.991637	0.942908	-0.630696	4926	NU7441 (KU-57788)
0.946912	0.942925	-0.630449	6272	DC260126
0.974625	0.942932	-0.630351	7998	2',3'-Dideoxyadenosine
0.915385	0.94294	-0.630238	700	Glipizide
0.955568	0.942944	-0.630175	220	Cephalosporin C zinc salt
0.976459	0.942982	-0.629638	7166	Necrostatin 2 (S enantiomer)
0.940193	0.943047	-0.628704	2222	Imiquimod
0.885331	0.943075	-0.628294	5037	AZ628
0.920804	0.943086	-0.628136	2648	SB 218078
0.983149	0.943101	-0.627925	8082	PD-1-IN-1
0.982092	0.943206	-0.626417	6237	Quetiapine (fumarate)
0.947975	0.943277	-0.625394	2620	PD 407824 - 9-Hydroxy-4-phenyl-pyrrolo[3,4-c]carbazole-1,3(2H,6H)-dione
1.01745	0.943303	-0.625032	8452	D8-MMAF (hydrochloride)
0.971724	0.943326	-0.624698	1876	Butenafine
0.946066	0.943333	-0.624598	6786	WR-1065 dihydrochloride
0.952487	0.943383	-0.623882	8887	1-_beta-_D-_Arabinofuranosylurac_il
0.955251	0.943423	-0.623301	1574	Nimesulide
0.957953	0.943442	-0.623035	5367	Articaine HCl
0.947827	0.943503	-0.622152	6824	RIPK1-IN-7
0.937369	0.943557	-0.621388	6061	2-(2-chloro-4-fluorobenzyl)-3-(4-fluorophenyl)-7-(trifluoromethyl)-2H-indazole
0.975486	0.943588	-0.620935	708	Retinoic acid p-hydroxyanilide
0.963517	0.94373	-0.618902	6063	PF-03882845
1.0142	0.943754	-0.618552	9030	Ilomastat (GM6001, Galardin)
0.969783	0.9438	-0.617895	4804	PF-4708671
0.95389	0.943802	-0.617875	5632	4-Bromo-Resveratrol
1.00163	0.943845	-0.617246	8285	Dronedarone
0.922183	0.943897	-0.616501	796	Nitrendipine
0.915346	0.943906	-0.616377	234	Cilostamide
0.957846	0.943913	-0.616284	8164	SU11274
0.922474	0.943913	-0.616284	659	Furosemide
0.943571	0.943922	-0.616144	1112	Melphalan
0.94663	0.944144	-0.612969	5034	Adrenalone HCl
0.949075	0.944178	-0.612473	83	(E)-5-(2-Bromovinyl)-2'-deoxyuridine
0.960191	0.944193	-0.612266	7158	Mycro 3
0.964166	0.944195	-0.612238	1376	Trifluperidol hydrochloride
0.976947	0.944217	-0.611921	3041	GSK690693
0.965033	0.944233	-0.611682	2660	SU9516
0.968041	0.944276	-0.611077	1820	Levetiracetam
1.01345	0.944288	-0.610897	8292	Vardenafil HCl Trihydrate
0.930158	0.94434	-0.610151	5864	2-cyclopentyl-4-(5-phenyl-1H-pyrrolo[2,3-b]pyridin-3-yl)benzoic acid
0.991621	0.944411	-0.609136	6883	Dulcite
0.978183	0.94444	-0.608717	3406	Vasicine
0.942337	0.944483	-0.608107	8315	Tecadenoson
0.973801	0.944485	-0.608075	4518	14,15-Dehydroleukotriene B4
0.958874	0.944496	-0.607915	8318	Dyclonine (hydrochloride)
0.987686	0.944506	-0.607766	6857	Setiptiline
0.928999	0.944534	-0.607375	6683	Pyruvic acid
0.923789	0.944633	-0.605947	6491	N-Acetylneuraminic acid
0.949041	0.944666	-0.605478	6059	STF-31
0.957169	0.944703	-0.604947	6974	NVP-CGM097
0.937555	0.944725	-0.604627	5342	KW-2478
0.9604	0.944781	-0.603822	1516	Trimethoprim
0.923639	0.944782	-0.603809	2579	PI 3-K? Inhibitor VII
1.0098	0.944798	-0.603581	7116	Z-VAD(OMe)-FMK
1.00163	0.944838	-0.603012	2418	Cdk2 Inhibitor IV, NU6140
0.948916	0.944895	-0.602192	5662	4-[(1E)-3-(4-acetyl-1-piperazinyl)-3-oxo-1-propenyl]-2-nitrophenyl 2-isopropylphenyl sulfide
0.911601	0.944909	-0.601992	6594	LCL161
0.988952	0.945025	-0.600329	6832	p53 and MDM2 proteins-interaction-inhibitor (dihydrochloride)
0.995216	0.945053	-0.599919	7855	TCN238
0.957478	0.945093	-0.599353	8325	CD73-IN-1
0.947967	0.945125	-0.598898	954	Cisplatin
0.91684	0.945149	-0.598555	2154	Siguazodan
0.977187	0.945239	-0.597262	6224	CYM-5541
0.937614	0.945251	-0.597087	7677	Atropine (sulfate monohydrate)
0.895191	0.945282	-0.596634	5442	Safinamide mesylate salt
0.927762	0.945296	-0.596436	3110	Piperine
1.01206	0.945336	-0.595861	174	Calmidazolium chloride
0.947999	0.945353	-0.595623	1725	Flunarizine.2HCl
0.926766	0.945364	-0.595471	3422	Cinobufagin
0.986662	0.945365	-0.595449	7386	Tamsulosin
0.966461	0.945375	-0.595309	678	7,7-Dimethyl-(5Z,8Z)-eicosadienoic acid
0.947425	0.945387	-0.595139	2596	p38 MAP Kinase Inhibitor III
0.986201	0.945475	-0.59387	8333	Osthole
0.929397	0.945507	-0.593421	3819	L-Mimosine
0.7426	0.945529	-0.5931	8444	(+/-)-Sulfinpyrazone	*
0.932623	0.945546	-0.592851	747	rac-2-Ethoxy-3-hexadecanamido-1-propylphosphocholine
0.957199	0.945608	-0.591962	3430	Celastrol
0.954325	0.94564	-0.591503	1519	Tranilast
0.90869	0.945674	-0.591025	3837	Lavendustin A
0.947486	0.94571	-0.590502	8441	E7046
0.968639	0.945735	-0.590141	1086	N-Oleoylethanolamine
0.980381	0.945757	-0.589822	4918	Tolterodine tartrate (Detrol LA)
0.939268	0.945775	-0.589569	7638	Enalapril (maleate)
0.954136	0.945782	-0.589469	6035	2-{[2-(2-bromo-4-methylphenoxy)ethyl]sulfanyl}pyrimidine
1.02353	0.945884	-0.588002	7717	BAY 41-2272
0.950087	0.945894	-0.587857	4516	Rosmarinic acid
0.980282	0.945925	-0.587424	8238	Methocarbamol
0.930936	0.945947	-0.587103	1088	Ouabain
0.943493	0.945956	-0.58698	1911	Neomycin
1.01641	0.945974	-0.586717	6233	Adrafinil
0.955519	0.946059	-0.585495	1865	Ethacrynic Acid
0.949677	0.946076	-0.585258	3785	HomatropineÃÂ¢â°âÃÃ¥Â¢HBr
0.994903	0.94613	-0.584476	1449	Piperidine-4-sulphonic acid
0.933994	0.946135	-0.584404	8726	FIN56
0.975668	0.946198	-0.583496	6795	NS-304
0.929989	0.946267	-0.582516	104	Aminoguanidine hydrochloride
0.942995	0.946414	-0.580401	779	Imetit dihydrobromide
0.925583	0.946442	-0.580009	1961	Methimazole
0.999012	0.946461	-0.579728	8123	IDO-IN-2
0.96941	0.946476	-0.579521	148	Amiloride hydrochloride
0.938967	0.946517	-0.578923	1523	Tolazamide
1.00658	0.946523	-0.578842	7773	Methylbenactyzium Bromide
0.945517	0.946524	-0.57883	6027	(5Z)-5-(4-chlorobenzylidene)-3-(4-methylbenzyl)-1,3-thiazolidine-2,4-dione
1.00101	0.946528	-0.578766	8341	Matrine
0.951964	0.946545	-0.578522	4892	Vinflunine Tartrate
0.993359	0.946555	-0.578381	8287	Labetalol (hydrochloride)
0.934164	0.94659	-0.577887	30	Cyclosporin A
0.922529	0.946632	-0.577279	5654	TBBz
0.968827	0.946656	-0.576933	4894	Rotundine
0.989988	0.946672	-0.576699	5123	APO866 (FK866)
0.935425	0.946703	-0.576259	8750	Fosinopril (sodium)
0.968578	0.946836	-0.57435	2320	Aloisine, RP106
0.946832	0.946904	-0.573379	8226	Valspodar
0.930783	0.946911	-0.573276	4475	Prostaglandin E1
0.960811	0.946921	-0.573132	7265	Quinolinic acid
0.924179	0.946941	-0.572839	7016	p53 and MDM2 proteins-interaction-inhibitor (chiral)
0.91238	0.946958	-0.572606	7400	Venetoclax
0.943644	0.946978	-0.572312	3374	StrychnineÃÂ¢â°âÃÃ¥Â¢HCl
0.945818	0.947079	-0.570861	8613	Sulfamethoxypyridazine
0.930403	0.947109	-0.57043	5548
0.953759	0.947152	-0.569819	8102	URB597
0.959235	0.947152	-0.569819	8417	CGS 21680 (Hydrochloride)
0.98498	0.947175	-0.569486	7949	ADX-47273
0.978232	0.947206	-0.56904	7420	Elagolix
0.94614	0.947253	-0.568365	7492	Tetrabenazine
0.913756	0.947258	-0.568304	7904	5'-Deoxyadenosine
0.928522	0.94731	-0.567558	1386	Wortmannin from Penicillium funiculosum
0.951006	0.94735	-0.566985	1863	Dipyridamole
0.927336	0.94737	-0.566698	422	L-Histidine hydrochloride
0.939781	0.94739	-0.5664	5973	DCAP
1.03216	0.947395	-0.566335	7957	BQU57
0.969688	0.947399	-0.566271	3833	Reserpine
0.99303	0.947482	-0.565088	7625	Ivabradine (hydrochloride)
1.03058	0.947497	-0.564875	8657	GSK805
0.965849	0.947568	-0.563855	8202	Cholic acid
0.927908	0.947572	-0.563793	4526	SQ-29548
0.988783	0.947583	-0.563634	244	5alpha-Androstane-3alpha,17beta-diol
0.951014	0.947628	-0.562989	8116	MHP
0.94723	0.94766	-0.562527	1529	Tyrphostin AG 835
0.91637	0.947722	-0.561646	4499	L-NASPA
0.953602	0.947734	-0.561467	4500	14(E)-Tricosenoic acid
0.989964	0.947745	-0.56131	1831	Pancuronium.2Br
0.990749	0.947761	-0.561081	2531	p38 MAP Kinase Inhibitor VII, SD-169
0.939843	0.947779	-0.56082	258	gamma-Acetylinic GABA
0.960066	0.947788	-0.560694	6611	Epinastine
0.946797	0.947805	-0.560457	302	R(+)-Atenolol
0.978986	0.947813	-0.560336	4884	Nicotinamide (Niacinamide)
0.927162	0.947835	-0.560028	1046	Pentoxifylline
0.962095	0.947961	-0.55821	2003	Nadifloxacin
0.989711	0.947988	-0.557824	5380	Remacemide hydrochloride
0.944446	0.948007	-0.557552	326	Clofibrate
0.920632	0.948018	-0.557395	734	(ÃâÃ¥Â±)-2,3-Dichloro-alpha-methylbenzylamine hydrochloride
0.986815	0.948078	-0.556543	929	Lomefloxacin hydrochloride
0.933919	0.948078	-0.55654	1365	Quipazine, 6-nitro-, maleate
1.00535	0.948121	-0.555921	4256	Dodecanoic acid
0.940424	0.948159	-0.555377	728	Daunorubicin hydrochloride
1.0125	0.948162	-0.555334	8849	Uridin
0.97363	0.948171	-0.555206	8036	VU 0365114
0.959812	0.948208	-0.554669	4262	12-Methoxydodecanoic acid
0.947614	0.948218	-0.554529	6803	Flavoxate (hydrochloride)
1.01492	0.948225	-0.554427	8276	Vps34-IN-2
0.940779	0.948257	-0.553971	5877	Roflumilast
0.966071	0.94831	-0.553207	2380	SB 202190 - 4-[4-(4-Fluorophenyl)-5-(4-pyridinyl)-1H-imidazol-2-yl]phenol
0.940737	0.948361	-0.552481	662	(ÃâÃ¥Â±)-7-Hydroxy-DPAT hydrobromide
0.953308	0.948377	-0.552252	3821	Phloretin
0.945095	0.948403	-0.551873	3425	(-)-Ouabain
1.03323	0.948413	-0.551733	8224	Navitoclax
0.91635	0.948439	-0.551365	7866	CNDAC (hydrochloride)
0.927132	0.948486	-0.55069	5960	Tonabersat
0.928226	0.948496	-0.550535	7667	(S)-Timolol (Maleate)
0.967519	0.948602	-0.549019	270	Carbamazepine
0.950772	0.948627	-0.548656	377	Cyclophosphamide monohydrate
0.991126	0.948648	-0.548364	3234	Apigenin
0.930877	0.948701	-0.547602	1814	Bexarotene
1.01402	0.948708	-0.547501	5002	Alibendol
0.947793	0.948715	-0.547404	8430	Metformin HCl
0.92518	0.948758	-0.546782	7283	MTEP (hydrochloride)
0.952271	0.948786	-0.54638	1736	Carbamyl-beta-methylcholine
0.9546	0.948882	-0.545002	1438	Zardaverine
0.986802	0.94889	-0.544887	4670	Propylthiouracil
0.922928	0.948896	-0.544808	1838	Atovaquone
0.965115	0.948909	-0.544615	2843	Purvalanol B
0.9713	0.949025	-0.542958	2788	AMG-Tie2-1
0.902351	0.949099	-0.541885	4955	SB-408124
0.949623	0.949201	-0.540431	4091	Ibuproxam
0.894197	0.949293	-0.539103	4235	Prostaglandin A1
1.01889	0.949404	-0.53751	7213	Desaminotyrosine
0.96618	0.949416	-0.537345	5192	Diosgenin
0.968672	0.949426	-0.537195	2510	Indirubin Derivative E804
0.944443	0.949445	-0.53693	2490	GW 583340 dihydrochloride - N-[3-Chloro-4-[(3-fluorophenyl)methoxy]phenyl]-6-[2-[[[2-(methylsulfonyl)ethyl]amino]methyl]-4-thiazolyl]-4-quinazolinamine dihydrochloride
0.932246	0.949505	-0.536071	2939	RHO-15
0.975237	0.94951	-0.535996	3237	E6 Berbamine
0.959263	0.949516	-0.535908	3114	(-)-Scopolamine N-oxide
0.991456	0.949555	-0.535348	6828	Necrostatin 2 (racemate)
1.01826	0.949624	-0.534362	4304	9(Z)-Hexadecenoic acid
0.970533	0.949645	-0.534053	7338	Goserelin (acetate)
0.95669	0.949657	-0.533885	5922
0.932848	0.949659	-0.533862	2246	Bosentan
0.932616	0.949703	-0.533234	4722	Lafutidine
0.949476	0.94971	-0.533126	2345	CaMKII Inhibitor, CK59
0.948317	0.94971	-0.533126	2656	Staurosporine, Streptomyces sp.
0.999328	0.949734	-0.532785	8466	Omapatrilat
0.916618	0.949739	-0.532712	5661	L-798106
0.911857	0.949748	-0.532589	8109	Prostaglandin E1
0.90898	0.94976	-0.532407	278	Chloroquine diphosphate
0.962637	0.949798	-0.531864	7910	3'-Azido-3'-deoxy-5-fluorocytidine
0.982365	0.949816	-0.531612	834	6-Methyl-2-(phenylethynyl)pyridine hydrochloride
0.932756	0.949859	-0.530987	1094	Pimozide
0.927252	0.949874	-0.530781	8054	Gemcitabine
0.955247	0.949877	-0.530737	2612	SB 202474, Negative control for p38 MAPK inhibition studies
0.912001	0.949888	-0.530578	2747	PIK-90
0.971725	0.949941	-0.529808	5987	Chlortalidone for peak identification
0.945406	0.949951	-0.529672	6772	Meisoindigo
0.928031	0.949966	-0.529456	5205	Dorzolamide HCl
0.96184	0.950023	-0.528637	4413	DL-PDMP
0.955603	0.950041	-0.528378	4961	VX-809
0.991518	0.950046	-0.528305	6425	Metoclopramide
0.964703	0.950073	-0.527915	5261	Carbazochrome sodium sulfonate
0.952638	0.950097	-0.527581	6525	Nedocromil
0.966051	0.950213	-0.525908	3380	(-)-Eburnamonine
0.93044	0.950247	-0.525424	2130	Flutamide
0.943559	0.950252	-0.525347	2691	AZD7762
0.943832	0.950288	-0.524837	6068	Indisulam
1.04589	0.950304	-0.524605	8199	Indacaterol (maleate)
0.913531	0.950311	-0.524504	3443	Fisetin
0.940004	0.950395	-0.523302	1052	Pempidine tartrate
0.96284	0.950409	-0.523099	7828	Quinapril (hydrochloride)
0.942937	0.95041	-0.523084	5643	PTC-209
1.00075	0.950429	-0.522822	6881	N-Acetyl-D-glucosamine
0.941323	0.950487	-0.52199	8483	Loxiglumide
1.02205	0.950572	-0.520757	8371	AZD-0284
0.955952	0.950626	-0.519987	8350	Isatin
0.999895	0.95063	-0.519929	8517	N6-Ethyladenosine
0.934945	0.95065	-0.519638	4917	NVP-BEP800
0.936956	0.950682	-0.519183	2229	Chlorpheniramine
0.980984	0.950718	-0.518667	7769	TC-G-1008
0.949907	0.950731	-0.51848	2295	Tamsulosin
0.967454	0.950765	-0.517992	7074	GSK2982772
0.946175	0.950781	-0.517759	5284	Alizarin
0.954429	0.950832	-0.517036	6179	Methylprednisolone
0.918552	0.950897	-0.516106	7890	Anserine
0.982863	0.950901	-0.516043	8147	Naltrexone (Hydrochloride)
1.00753	0.950911	-0.515899	6413	Formoterol (Fumarate)
0.994924	0.950924	-0.515709	8548	MMAD
0.967176	0.950936	-0.515548	7533	Tiotropium (Bromide)
0.942262	0.950962	-0.515175	3995	Capsaicin
0.996748	0.950983	-0.514869	7001	CGS 21680 (Hydrochloride)
1.0654	0.950986	-0.514826	7867	MK-3697
0.954936	0.951023	-0.51429	1436	Xamoterol hemifumarate
0.966094	0.951069	-0.513638	8367	Regadenoson
0.92705	0.951108	-0.513076	618	Hexahydro-sila-difenidol hydrochloride, p-fluoro analog
0.979625	0.951138	-0.512642	1470	Thapsigargin
0.945345	0.951158	-0.512364	5634	4-(3-hydroxyphenyl)-7,7-dimethyl-2-thioxo-2,3,4,6,7,8-hexahydro-5(1H)-quinazolinone
0.960033	0.951192	-0.511865	940	Nylidrin hydrochloride
0.978541	0.951215	-0.511543	1916	Anethole, trans-
0.933561	0.951238	-0.511214	6045	2-amino-2-[2-(4-octylphenyl)ethyl]-1,3-propanediol hydrochloride
0.978098	0.951268	-0.510777	5220	GDC-0349
0.984711	0.951358	-0.509489	6309	3-Methylbutanoic acid
0.98212	0.951384	-0.509121	6876	4-Hydroxybenzyl alcohol
1.00541	0.951496	-0.507513	5227	IOX2
0.938026	0.951503	-0.507405	2264	Levodopa
1.01331	0.951514	-0.507257	4474	1,2-Didecanoyl-glycerol (10:0)
0.963886	0.951524	-0.507103	4626	Pefloxacin mesylate
1.01181	0.951527	-0.507061	7073	Caffeic acid
0.950023	0.951555	-0.506671	7275	MRS 2578
0.951597	0.951579	-0.506318	395	Chloro-IB-MECA
0.971276	0.951628	-0.505616	474	Hemicholinium-3
0.945537	0.95166	-0.505155	5075	Canagliflozin
0.949459	0.951677	-0.504907	1887	Memantine.HCl
1.02855	0.951749	-0.503886	7360	Halofuginone
0.998402	0.951779	-0.50345	7124	BTR-1
0.967351	0.951799	-0.503161	1891	Riluzole.HCl
0.932979	0.951824	-0.502812	1828	Olanzapine
0.951791	0.951896	-0.501768	6083	(S)-3-(4-oxo-3,4-dihydroquinazolin-2(1H)-ylidene)-N-(1-phenylethyl)propanamide
0.956644	0.951909	-0.50159	1894	Guanfacine.HCl
0.960749	0.951915	-0.501502	1907	Actarit
0.971859	0.951945	-0.501075	5369	Gliquidone
0.931271	0.951961	-0.500835	4797	MRS 2578
0.901078	0.951973	-0.500674	5795	(1E,6E)-1-(4-hydroxy-3-methoxyphenyl)-7-(4-hydroxyphenyl)-1,6-heptadiene-3,5-dione
0.9697	0.95199	-0.500425	7215	SAH
0.994423	0.951991	-0.500416	7573	Diphenhydramine (hydrochloride)
0.945066	0.952062	-0.499385	488	3-deazaadenosine
1.00926	0.952063	-0.499384	4409	C8 Ceramine
0.937943	0.952071	-0.499262	5565	XMD8-92
0.941491	0.952122	-0.498527	2106	Ketanserin
0.969869	0.952146	-0.498185	1619	Vatalanib
0.986705	0.952169	-0.497861	8439	Bradykinin
0.951414	0.952171	-0.497835	1889	Aniracetam
0.953372	0.952231	-0.496969	4444	Eicosatrienoic acid
0.979541	0.952239	-0.49685	7606	A 779
1.02813	0.952252	-0.496671	8468	ZL0420
0.970027	0.952344	-0.49535	6930	AX-024 hydrochloride
0.991636	0.95237	-0.494975	8391	RS 504393
0.948931	0.95238	-0.494826	7659	Fluphenazine (dihydrochloride)
0.956722	0.952393	-0.494644	2552	K-252a, Nocardiopsis sp.
0.950394	0.95241	-0.494403	3737	Lasalocid A
1.00643	0.952411	-0.49439	4647	NSC-207895 (XI-006)
0.954493	0.952433	-0.494076	1317	Quipazine, N-methyl-, dimaleate
0.942056	0.952534	-0.492628	3755	Silymarin
0.959237	0.952629	-0.491258	3028	AZD6244
0.961271	0.952639	-0.491112	1749	Pindolol
0.936249	0.952669	-0.490687	1019	3-(1H-Imidazol-4-yl)propyl di(p-fluorophenyl)methyl ether hydrochloride
0.96433	0.952672	-0.490648	2757	CHIR-258
0.906105	0.952716	-0.490007	4053	Diludin
0.902413	0.95273	-0.48981	8057	BD1063 (dhydrochloride)
0.967931	0.952784	-0.48904	6123	Geranylgeranylacetone
0.945127	0.952804	-0.488742	281	Cilostazol
0.975414	0.952846	-0.488144	1769	Latanoprost
0.956845	0.952874	-0.487748	5774	(2S)-2-(acetylamino)-N-[(1S)-1-({[(1S)-1-formylpentyl]amino}carbonyl)-3-methylbutyl]-4-methylpentanamide
0.971328	0.952917	-0.487127	3467	Solasodine
0.966217	0.952953	-0.486605	8106	Elafibranor
0.958194	0.952963	-0.486473	334	Colchicine
0.94466	0.95297	-0.486363	8038	Lifitegrast
0.958884	0.952975	-0.486294	5181	4-Aminohippuric Acid
0.953711	0.953127	-0.484113	34	Cephalexin hydrate
0.978432	0.95314	-0.483935	7314	Phthalylsulfathiazole
0.943528	0.953158	-0.483677	6837	2-Phenylpropionic acid
0.937848	0.953161	-0.483623	8092	Dyphylline
0.983516	0.953169	-0.483516	1813	Clozapine
0.973947	0.95325	-0.482348	2318	Aloisine A, RP107
0.939879	0.953323	-0.481299	2283	Stanozolol
0.955002	0.953334	-0.481144	7938	Arg-Gly-Asp-Ser
0.935824	0.953345	-0.480994	3449	Isorhamnetine-3-rutinoside
0.971892	0.953364	-0.480716	1334	S(-)-UH-301 hydrochloride
0.917332	0.95338	-0.480491	5216	GSK3787
0.957686	0.953431	-0.479755	380	Carisoprodol
0.973289	0.953449	-0.479497	8624	INCB024360 analogue
0.985797	0.95347	-0.479196	5983	5-hydroxy-2-(3-hydroxy-4-methoxyphenyl)-6,7-dimethoxy-4H-chromen-4-one
0.980997	0.953487	-0.47895	5359	Biotin (Vitamin B7)
1.00723	0.953491	-0.478892	1069	Ketotifen fumarate
0.974821	0.9535	-0.478761	703	Methyl 6,7-dimethoxy-4-ethyl-beta-carboline-3-carboxylate
0.948059	0.953522	-0.478452	1794	Olmesartan
0.980713	0.953531	-0.478323	4913	Ponatinib (AP24534)
0.993867	0.953646	-0.476669	246	4-(2-Aminoethyl)benzenesulfonyl fluoride hydrochloride
0.935692	0.953704	-0.475837	5600	N-cyclohexyl-2-(N-(3-fluorophenyl)-2-(2-methyl-1H-imidazol-1-yl)acetamido)-2-(o-tolyl)acetamide
0.972216	0.953708	-0.475776	5341	Divalproex sodium
0.971584	0.953713	-0.475716	5958	Perhexiline maleate salt
0.940775	0.953718	-0.475639	5538
0.941695	0.953787	-0.474643	7880	ABT-639
0.939706	0.953788	-0.474636	683	Decamethonium dibromide
0.997801	0.95379	-0.474605	4324	Mead ethanolamide
0.963905	0.953848	-0.473781	5347	Ethionamide
0.951208	0.953856	-0.473654	5720	CK-666
0.985787	0.953976	-0.471933	6707	(R)-(-)-Phenylephrine (hydrochloride)
0.923788	0.954021	-0.471295	4520	REV-5901
0.941539	0.954044	-0.47097	5027	Dacomitinib (PF299804,PF-00299804)
0.953994	0.954058	-0.470759	2342	Genistein - 5,7-Dihydroxy-3-(4-hydroxyphenyl)-4H-1-benzopyran-4-one
0.938544	0.95409	-0.470305	1515	Ketanserin tartrate
0.948488	0.954126	-0.46978	6566	Betamethasone
0.93014	0.954139	-0.469599	957	Noscapine hydrchloride
1.01163	0.954141	-0.469574	7644	BOC-D-FMK
0.966454	0.954185	-0.468935	1841	Piribedil.2HCl
0.982128	0.954188	-0.468904	8331	Forskolin
0.975325	0.95429	-0.467434	5269	Fosaprepitant dimeglumine
1.03121	0.954303	-0.467243	7185	ST034307
0.9532	0.954305	-0.467222	3227	13-O-Acetylphorbol
0.955619	0.95433	-0.466863	7794	VLX1570
0.949589	0.954378	-0.466174	7956	Zidovudine
1.00449	0.95438	-0.466141	1518	Tyrphostin AG 126
0.942991	0.954395	-0.465922	8105	Prostaglandin E2
0.954583	0.954443	-0.465245	570	H-7 dihydrochloride
0.964418	0.954582	-0.463242	7053	N6-Cyclohexyladenosine
0.946623	0.954671	-0.461963	189	CB 1954
1.00433	0.954674	-0.461931	8469	BMS-202
0.957699	0.954761	-0.460679	6836	Nimustine (hydrochloride)
0.934592	0.954773	-0.460506	597	Diacylglycerol Kinase Inhibitor II
1.00196	0.954805	-0.460054	8296	Methylmalonate
0.952074	0.954806	-0.460028	2219	Cefotaxime Acid
0.935911	0.954838	-0.459575	8006	Vidarabine
0.96705	0.95485	-0.459397	4389	14,15-Epoxyeicosatrienoic acid
0.956013	0.954908	-0.458575	560	Hydralazine hydrochloride
1.0215	0.955039	-0.456687	8237	Aripiprazole
0.963146	0.955081	-0.456085	5490	RepSox
0.989483	0.955124	-0.455468	3403	Diacetoxyscirpenol
0.974945	0.955136	-0.455297	6628	BV6
0.939396	0.955175	-0.454739	5147	Entecavir hydrate
0.941419	0.955216	-0.454156	69	Methotrexate
0.965588	0.95524	-0.453801	3261	Eriodictyol-7-O-glucoside
0.957579	0.955248	-0.453688	8562	Clopidogrel thiolactone
0.965985	0.955275	-0.453301	1221	Quazinone
0.950334	0.955298	-0.452978	2614	SB 202190
0.940862	0.95532	-0.452661	3323	Gliotoxin
0.991466	0.955325	-0.452582	7892	CH-223191
0.985973	0.955334	-0.452457	4854	TAME
0.977092	0.955365	-0.452019	7206	Taurodeoxychloic Acid (sodium hydrate)
0.974308	0.955378	-0.451824	6995	VU0357017 (hydrochloride)
0.931647	0.955424	-0.451169	3244	(+)-Isocorydine hydrochloride
0.95115	0.955469	-0.45053	8358	Sulfadimethoxine
0.986625	0.955519	-0.449808	4931	Moguisteine
0.975354	0.955589	-0.448802	6350	Pifithrin-_ (hydrobromide)
0.961124	0.955603	-0.4486	1084	Naftopidil dihydrochloride
1.00158	0.955611	-0.448484	4362	Nonadecanoic acid
1.01944	0.95564	-0.448073	5859	Prednisolone acetate
1.02232	0.955646	-0.447984	7517	Tolvaptan
0.920098	0.955683	-0.447459	2188	Zaprinast
0.979223	0.955735	-0.446712	355	2-Hydroxysaclofen
0.973524	0.955741	-0.446622	8820	Sotagliflozin (LX4211)
0.943908	0.955815	-0.445564	5657
1.02613	0.955866	-0.444826	6692	GDC-0152
1.00266	0.955875	-0.444699	7085	CTEP
1.00198	0.955884	-0.444571	5722	Plastic additive 12
0.949913	0.955898	-0.444369	4588	Pentadecanoic acid
0.988805	0.955931	-0.443893	4937	Sulfathiazole
0.981962	0.955941	-0.443749	6774	CIL56
0.992624	0.955989	-0.44306	906	PJ-34
0.978638	0.955991	-0.443042	5273	Bosentan Hydrate
0.964018	0.955995	-0.442977	1422	Thioridazine hydrochloride
0.969135	0.956033	-0.442427	418	DL-threo-beta-hydroxyaspartic acid
0.939869	0.956051	-0.442173	200	Adenosine
0.97307	0.956058	-0.442077	1124	Se-(methyl)selenocysteine hydrochloride
0.971466	0.956127	-0.441081	3309	Luteolin-3',7-diglucoside
0.974674	0.956136	-0.440956	5302	CCT128930
0.951358	0.956143	-0.440852	7604	Pemetrexed (disodium hemipenta hydrate)
1.07823	0.956146	-0.440814	8077	Toll-like receptor modulator
0.940332	0.956176	-0.44038	1132	NPC-15437 dihydrochloride
1.01237	0.956227	-0.439656	4974	Sodium 4-Aminosalicylate
0.99238	0.956233	-0.439568	4960	OSI-027
1.00656	0.956245	-0.439391	4814	SB-505124
1.00957	0.956307	-0.438508	5321	Foscarnet Sodium
1.01274	0.956311	-0.438451	51	N-Phenylanthranilic acid
0.976925	0.956311	-0.438451	271	Betamethasone
0.94311	0.956332	-0.438141	2198	Cilastatin
0.979799	0.956342	-0.438006	7698	p53 and MDM2 proteins-interaction-inhibitor (chiral)
0.983666	0.956413	-0.43699	6944	AMG 837 (calcium hydrate)
0.950734	0.956437	-0.436644	1410	Albuterol hemisulfate
1.01868	0.956475	-0.436091	943	Metolazone
0.942083	0.956549	-0.435039	6827	trans-Aconitic acid
0.957287	0.95659	-0.434448	1564	Tranylcypromine
0.931665	0.956605	-0.434225	6388	Ubiquitin Isopeptidase Inhibitor I, G5
1.03548	0.956617	-0.434061	8636	Eflornithine hydrochloride hydrate
0.988196	0.956623	-0.433974	5259	Apoptosis Activator 2
0.992107	0.956638	-0.433749	1595	Pimozide
0.993574	0.956651	-0.433571	6819	1,3-Dimethyluric acid
0.975039	0.956706	-0.432787	7990	Solithromycin
0.97402	0.956731	-0.432427	1038	(ÃâÃ¥Â±)-Octopamine hydrochloride
0.999224	0.956743	-0.432252	8415	Epacadostat
1.06022	0.956756	-0.432059	8245	Laropiprant
0.97611	0.956773	-0.431813	2191	Racecadotril
0.978226	0.956791	-0.431566	1867	Indomethacin
0.993499	0.956805	-0.431358	4635	SNX-2112
0.953976	0.956831	-0.430993	3285	Fumonisin B2
0.993661	0.956927	-0.429617	1182	Tomoxetine
0.979501	0.956936	-0.429478	806	O-Phospho-L-serine
0.960898	0.956946	-0.42934	8060	Tubercidin
0.94059	0.956973	-0.428958	8648	Amprenavir
0.966267	0.956999	-0.428576	1419	SIB 1893
0.999456	0.957065	-0.427627	5317	Caspofungin Acetate
0.979928	0.957156	-0.426326	4852	PP242
0.948982	0.957217	-0.425453	1492	Resveratrol
0.953734	0.957277	-0.42459	3113	Diacetylkorseveriline
0.972457	0.957303	-0.424223	5416	Azilsartan
0.952789	0.957349	-0.423563	316	Cyproterone acetate
0.974905	0.957357	-0.423447	1918	Atazanavir
1.00521	0.957373	-0.423209	8150	PF-2545920
0.987995	0.957374	-0.423198	6809	rac-Rotigotine (Hydrochloride)
0.981586	0.957383	-0.423069	8772	PU-H71
0.974138	0.957407	-0.422728	8334	Pitavastatin Calcium
1.0253	0.957427	-0.422446	7759	CB-7921220
0.987151	0.957467	-0.421863	7131	AZD1981
0.951677	0.957477	-0.421715	742	E-64
0.970734	0.957495	-0.421461	7694	GPDA
0.99568	0.957571	-0.420371	6447	6-Biopterin
0.973943	0.957594	-0.420048	670	KN-62
0.936167	0.957594	-0.420036	4540	Decanoic acid
0.983057	0.957626	-0.41959	3136	9-cis Retinoic acid
0.914258	0.957626	-0.419589	4529	Carbacyclin
0.899629	0.957637	-0.41943	3717	Santonin
0.943962	0.957641	-0.419375	5319	Dexmedetomidine
0.997283	0.957644	-0.419331	2739	(R)-BI-2536
1.01171	0.957653	-0.419195	7844	SBC-115076
0.967636	0.957658	-0.419119	1324	Tyrphostin 51
0.959092	0.957662	-0.419072	8154	Tipiracil hydrochloride
0.966682	0.957735	-0.418027	4940	Sulfamethazine
0.931749	0.957747	-0.417849	2884	AT9283
0.97504	0.95776	-0.417661	2252	Miglustat
0.960201	0.957775	-0.417442	4379	5(S),12(S)-DIHETE all trans
0.94313	0.957815	-0.41687	2278	Losartan potassium
0.883713	0.957847	-0.416419	4101	N-Ethylmaleimide
0.958156	0.957849	-0.416383	5344	ADX-47273
0.971632	0.95793	-0.415224	8294	Alogliptin?SYK-322?benzoate
0.929235	0.957938	-0.415116	3371	(ÃâÃ¥Â±)-Kavain
0.932372	0.957944	-0.415026	4043	n-Octyl caffeate
0.970181	0.957958	-0.414829	7550	Pralatrexate
0.994046	0.957983	-0.414464	5766	ML194
0.948633	0.957985	-0.414435	1457	PD 98,059
0.984539	0.957993	-0.414321	1950	Tenatoprazole
0.993909	0.958012	-0.414055	4899	TSU-68 (SU6668)
0.967512	0.958071	-0.413202	724	2,2'-Bipyridyl
0.985002	0.95808	-0.413072	6060	Necrostatin-5
0.982328	0.958085	-0.412995	4756	Mecarbinate
1.00886	0.958112	-0.412613	1443	Primidone
0.989616	0.95813	-0.412358	1812	Nicorandil
1.02014	0.958131	-0.412343	4266	Tetradecanoic acid
0.952468	0.958138	-0.412237	414	GYKI 52895
0.941069	0.958205	-0.411273	6446	Homoplantaginin
1.00377	0.958225	-0.410999	8739	MD2-IN-1
0.933766	0.958235	-0.410851	5291	Dapagliflozin
0.930156	0.958249	-0.410653	6453	Decanedioic acid
1.01158	0.958285	-0.410126	8407	MRS 1754
1.01077	0.958313	-0.409729	4817	Repaglinide
0.999856	0.958344	-0.409287	4912	Tiotropium Bromide hydrate
0.963531	0.958357	-0.409095	5918	Pyrabactin
0.974409	0.958406	-0.408392	2397	4-Cyano-3-methylisoquinoline
0.977526	0.958419	-0.408215	2608	GSK3b Inhibitor XII, TWS119
0.978271	0.958483	-0.407289	2215	Carbamazepine
0.974859	0.958504	-0.406992	4694	Valdecoxib
0.931477	0.958587	-0.405798	8486	GMX1778 (CHS828)
0.938718	0.958617	-0.405373	1844	Aripiprazole
0.961545	0.95862	-0.40532	5044	Fenticonazole nitrate
0.931213	0.95866	-0.404749	3851	TEMPOL
0.956938	0.958685	-0.404394	7118	Emricasan
0.961988	0.958692	-0.404301	1960	Tobramycin (free base)
0.999625	0.958708	-0.404065	8118	CCR2-RA-[R]
0.902236	0.95871	-0.404037	2294	Succinylcholine
0.922845	0.958743	-0.403565	1108	L-745,870 hydrochloride
0.957796	0.958769	-0.40319	1698	Naltriben methanesulfonate hydrate
0.970598	0.95878	-0.403027	6998	Grapiprant
0.943348	0.958858	-0.401914	7475	Metoprolol (Succinate)
0.949529	0.958876	-0.40166	8188	Tadalafil
0.995781	0.958888	-0.40148	8722	Epacadostat (INCB024360)
0.965148	0.958924	-0.40096	358	Benzamide
0.962635	0.958932	-0.400848	3037	SU-5402
0.971964	0.958962	-0.400424	5326	Abacavir sulfate
0.920294	0.959023	-0.399545	2681	Wee1/Chk1 Inhibitor
0.976841	0.959044	-0.399251	6008	N-[(3R)-3-(dimethylamino)-2,3,4,9-tetrahydro-1H-carbazol-6-yl]-4-fluorobenzamide hydrochloride
0.978275	0.959135	-0.397937	6185	Cyproheptadine (hydrochloride sesquihydrate)
0.952268	0.959165	-0.39751	329	Caffeine
0.98615	0.959189	-0.397159	3787	S(-)-Schisandrin A
1.00568	0.959209	-0.396873	6847	Xylazine (hydrochloride)
0.978518	0.959218	-0.396754	8395	Nomifensine (maleate)
0.99559	0.959243	-0.396384	6870	Avadomide
0.995623	0.959277	-0.395905	3420	4,5',8-Trimethylpsoralen
0.949703	0.959294	-0.395662	6521	Pimavanserin
0.974124	0.959328	-0.395167	7642	Seco Rapamycin (sodium salt)
0.965976	0.959344	-0.394948	760	Hydroxylamine hydrochloride
0.916518	0.95935	-0.394852	3731	Marein
0.953933	0.959398	-0.394167	5236	Geniposidic acid
0.966204	0.959452	-0.393388	6381	Oxybutynin
1.00927	0.959473	-0.393097	7860	Cordycepin
0.959746	0.959479	-0.393002	8446	Rebaudioside C
0.959433	0.959497	-0.392746	1245	Tyrphostin AG 112
0.925938	0.959552	-0.391965	1180	Taxol
0.982979	0.95956	-0.391847	8355	AZD4635
0.97548	0.95957	-0.391701	694	5'-N-Ethylcarboxamidoadenosine
0.970556	0.959588	-0.391444	1483	S(-)-Timolol maleate
1.02312	0.959633	-0.390803	6445	Estrone
0.995508	0.959708	-0.389726	2533	p38 MAP Kinase Inhibitor VIII
0.997323	0.959714	-0.389635	8291	Desonide
0.944384	0.959742	-0.389238	3258	Narasin
1.02602	0.959781	-0.388681	6949	JNJ-7777120
0.960655	0.959866	-0.387454	1534	Zimelidine dihydrochloride
1.03664	0.95987	-0.387392	6214	CID755673
0.966946	0.959895	-0.387034	964	L-703,606 oxalate
0.957975	0.95995	-0.386256	3141	Chaetomellic acid A
0.983354	0.959962	-0.386075	8277	Theophylline
0.974657	0.959973	-0.385927	6006	PF-03716556
0.951476	0.960021	-0.385238	4430	13-cis Retinoic acid
0.984912	0.96003	-0.385099	5286	7-Aminocephalosporanic acid
0.976659	0.960042	-0.384932	5910	GSK4112
0.930467	0.96007	-0.384524	2212	Hydrocortisone
0.974456	0.960078	-0.384419	1790	Tolcapone
0.978567	0.9601	-0.384102	5211	A 205804
0.963435	0.960115	-0.38389	453	DM 235
0.957988	0.960176	-0.383014	5348	CH5132799
0.962838	0.960178	-0.382977	6779	N-Acetylglycine
0.965039	0.960257	-0.381853	2686	4-Amino-[2',3'-bithiophene]-5-carboxamide
0.914634	0.960285	-0.381443	5716	Quercetin
1.05274	0.960294	-0.381313	6612	Tizanidine (hydrochloride)
0.985915	0.960331	-0.380784	8374	C-7280948
0.966101	0.960472	-0.378763	5624	CP-66713
0.946809	0.960498	-0.378397	7379	Homatropine (methylbromide)
0.893664	0.960504	-0.378299	5219	Ki16198
0.911887	0.960531	-0.377922	3388	Sclareol
0.961708	0.960532	-0.377898	8243	Azasetron (hydrochloride)
0.99654	0.960559	-0.377513	8368	Angiotensin (1-7)
0.959521	0.960568	-0.37739	1505	(ÃâÃ¥Â±)-PD 128,907 hydrochloride
0.964071	0.960622	-0.37661	2993	PIK 75
0.978815	0.960662	-0.376037	1803	Molsidomine
0.982412	0.960664	-0.376005	4660	Vitamin B12
1.05703	0.960692	-0.375606	6228	Sarpogrelate (hydrochloride)
0.943259	0.960694	-0.375585	5966	(20S)-cholest-4-en-3-one oxime
0.965226	0.960743	-0.374881	1049	(ÃâÃ¥Â±)-Normetanephrine hydrochloride
0.987246	0.960753	-0.374727	1908	Ginkgolide A
0.984821	0.960912	-0.372455	27	3-Bromo-7-nitroindazole
0.967499	0.960923	-0.372299	2366	Cdk1 Inhibitor, CGP74514A
0.934751	0.960934	-0.37213	669	alpha-Guanidinoglutaric acid
0.934131	0.960936	-0.372114	6604	Sertindole
0.968575	0.96097	-0.371626	7966	Tecadenoson
0.94899	0.960971	-0.371603	2048	Iproniazid
1.03414	0.960976	-0.371527	6565	Melatonin
0.96324	0.960997	-0.371235	1807	Tranilast
0.953232	0.961014	-0.370987	2272	Lomefloxacin
0.967402	0.961035	-0.370683	8434	D-Mannitol
0.975969	0.961073	-0.370138	7110	S55746
0.966035	0.961084	-0.369978	8490	Sodium dichloroacetate (DCA)
0.974016	0.961094	-0.369848	566	Hydroxyurea
0.979298	0.96112	-0.369473	4793	ML133 HCl
0.934376	0.961334	-0.366393	1043	Nimesulide
0.990093	0.961396	-0.365513	5292	Brompheniramine
0.978328	0.961398	-0.365481	7300	Folic acid
0.966682	0.961411	-0.365298	1878	Dorzolamide.HCl
0.972294	0.961448	-0.364758	525	GW5074
0.922559	0.961461	-0.364573	4448	Eicosapentaenoic acid
1.01916	0.961487	-0.364203	1280	Tropicamide
0.987902	0.961491	-0.364153	5120	Doxapram HCl
0.953887	0.961492	-0.364131	2302	Benzydamine
1.00946	0.961499	-0.364036	7615	Beclometasone dipropionate
1.02295	0.961507	-0.363922	184	McN-A-343
0.957427	0.961512	-0.363846	8052	N6-Methyladenosine
0.948016	0.961535	-0.363518	5174	Cilengitide (EMD 121974, NSC 707544)
1.0202	0.961543	-0.363405	7135	WZ811
0.973238	0.961564	-0.363097	3428	Kanamycin sulfate
0.969364	0.961577	-0.362911	3611	Formononetin
0.929457	0.961655	-0.3618	4564	Anandamide (20:3,n-6)
0.978671	0.961656	-0.361778	7744	IU1
0.977318	0.961708	-0.361029	6152	TIC10
0.96807	0.961717	-0.360909	4983	Naftifine HCl
0.97406	0.961729	-0.360733	1508	SB 205384
0.948304	0.961737	-0.360615	6419	Triamcinolone
0.995677	0.961747	-0.360472	182	Clozapine
0.960615	0.961808	-0.359605	1163	Piribedil maleate
0.964338	0.961822	-0.359392	6690	WEHI-345
0.980561	0.961847	-0.359043	8262	Z-IETD-FMK
0.935534	0.961848	-0.35902	261	Agmatine sulfate
0.972879	0.961901	-0.358263	603	Efaroxan hydrochloride
0.968442	0.961923	-0.357957	1484	Xylometazoline hydrochloride
0.95059	0.961932	-0.35782	4928	WAY-362450
1.01974	0.961937	-0.357744	7133	(RS)-Butyryltimolol
0.965836	0.96195	-0.357561	604	Guanabenz acetate
1.00642	0.962009	-0.356718	5239	Droxinostat
0.961292	0.962055	-0.356061	8431	N6-(2-Phenylethyl)adenosine
0.959256	0.962116	-0.35518	4482	1-Stearoyl-2-arachidonoyl-glycerol
0.976692	0.962147	-0.354743	5700	PF-514273
0.961748	0.962148	-0.35473	4978	VU 0364439
0.987715	0.962226	-0.353603	7780	BMS-1
0.91965	0.962243	-0.35336	3367	Jervine
0.970831	0.962301	-0.352523	4903	VX-222
0.938465	0.962306	-0.352453	1070	Minoxidil
0.93973	0.962335	-0.352044	3296	Podocarpic acid
0.954041	0.962336	-0.352028	7950	5'-N-Ethylcarboxamidoadenosine
1.0378	0.962352	-0.351795	7469	Rolapitant
0.975296	0.962375	-0.351465	6891	Bromocriptine (mesylate)
0.964211	0.962458	-0.35028	1846	Candesartan
0.929643	0.962508	-0.349565	8051	HOKU-81
0.965347	0.962509	-0.34954	2273	Clomiphene
0.969029	0.962523	-0.349346	6268	Dopamine (hydrochloride)
0.989366	0.962574	-0.34861	749	Emodin
0.951789	0.962586	-0.348447	1722	Rivastigmine
0.994565	0.962616	-0.34801	1839	Haloperidol
0.938105	0.962638	-0.347694	8022	Pifithrin-_ (hydrobromide)
0.913225	0.962679	-0.3471	5620	Kartogenin
1.00345	0.962695	-0.346873	4963	Pomalidomide
0.985727	0.96271	-0.346657	8839	Telbivudine
0.9809	0.962712	-0.34664	2189	Quinapril
1.00107	0.962715	-0.346592	4467	Prostaglandin A2
0.931858	0.962725	-0.346451	6515	Mozavaptan
0.970202	0.962732	-0.346352	5781	BRD4770
0.951963	0.962788	-0.345538	621	GW7647
0.966752	0.962798	-0.345394	810	Pentolinium di[L(+)-tartrate]
0.96105	0.962799	-0.345391	1760	Calcipotriene
0.971502	0.96284	-0.344803	4372	AGC
0.99693	0.962848	-0.344683	1183	Sepiapterin
0.97018	0.96294	-0.343361	7818	Zebularine
0.960171	0.962981	-0.342771	308	ARL 67156 trisodium salt
0.974644	0.962995	-0.342573	6054	CK-548
0.964479	0.963018	-0.342248	1817	Acitretin
0.975655	0.963033	-0.342032	7195	AVex-73 hydrochloride
0.950094	0.963057	-0.341686	7712	2'-Deoxyinosine
1.03	0.96306	-0.341641	795	Mifepristone
0.972908	0.963081	-0.341336	2561	Staurosporine, N-benzoyl-
0.92949	0.963104	-0.341014	2120	Fleroxacin
0.987041	0.963132	-0.340615	7575	Bosentan
0.992594	0.963153	-0.340311	1928	Corticosterone
0.981581	0.963196	-0.339684	59	3'-Azido-3'-deoxythymidine
0.919717	0.963198	-0.339656	5421	A-740003
0.960642	0.963237	-0.339104	1870	Dolasetron
0.993352	0.963242	-0.339033	8242	Piperine
0.940712	0.963253	-0.338867	3803	Dihydrorobinetine
1.02248	0.963262	-0.338744	8389	ZCL278
0.957654	0.963294	-0.338284	6227	Chlorpromazine (hydrochloride)
0.976901	0.963339	-0.33764	7163	Cotinine
0.986019	0.963403	-0.336726	1071	Lidocaine N-methyl hydrochloride
0.993508	0.963445	-0.336126	4457	Arachidonyl-PAF
0.926951	0.963503	-0.33529	3292	Physostigmine
0.964521	0.963532	-0.334865	5198	Gynostemma Extract
0.957002	0.963606	-0.333809	3491	Theobromine
0.977853	0.963649	-0.333189	4790	VE-821
0.955598	0.963671	-0.332876	8286	Nicotinic Acid
0.947095	0.963681	-0.332731	1879	Zonisamide
0.945088	0.963731	-0.33201	8312	Hexa-His
0.967027	0.963753	-0.331697	6618	Propranolol (hydrochloride)
1.00324	0.963772	-0.331433	8216	SMCC-DM1
0.98712	0.963772	-0.331424	4942	Triflusal
0.960969	0.963902	-0.32957	4950	Pramiracetam
0.911368	0.963919	-0.329327	4548	8(Z), 11(Z), 14(Z)-Eicosatrienoic Acid
1.00262	0.963925	-0.329234	5604	PD-180970
0.976848	0.963941	-0.329008	2901	p53 Activator (Tenovin-1)
0.962451	0.963956	-0.32879	4493	C-PAF
1.00566	0.963972	-0.328564	7047	Baohuoside I
0.986371	0.963992	-0.328271	8606	CEP dipeptide 1
0.947837	0.964012	-0.327981	4828	UPF 1069
0.935567	0.964013	-0.327974	224	Cephalothin sodium
0.913225	0.964036	-0.327646	5428	(E)-5-chloro-2-(2-(phenyl(pyridin-2-yl)methylene)hydrazinyl)pyridine
0.928659	0.964057	-0.327348	5558	2,2-diphenyl-N-{4-[(1,3-thiazol-2-ylamino)sulfonyl]phenyl}acetamide
0.957496	0.964067	-0.327196	467	Fluvoxamine maleate
0.957731	0.964129	-0.326305	3039	BMS-3
1.04302	0.964153	-0.325967	430	Iodoacetamide
0.946491	0.964216	-0.325067	4832	Panobinostat (LBH589)
1.00518	0.964266	-0.324349	1573	Aclarubicin
0.925781	0.964272	-0.324252	165	Amperozide hydrochloride
0.886868	0.964272	-0.324252	382	L-Canavanine sulfate
1.04091	0.96431	-0.323707	6397	D-Mannitol
1.00079	0.964316	-0.323621	5150	BMS 794833
0.977707	0.964321	-0.32356	8482	AZ6102
0.966748	0.964442	-0.321813	8310	BMS-1166
0.989384	0.964468	-0.32144	7160	Tenovin-1
0.954875	0.964486	-0.321194	5699	Edelfosine
0.968869	0.964519	-0.320712	367	Benserazide hydrochloride
0.978447	0.964521	-0.320682	1568	Moxifloxacin.HCl
0.968254	0.964557	-0.320167	54	ATPO
0.960115	0.964569	-0.320003	5613	(2R,4R)-1-((2S)-5-{[amino(imino)methyl]amino}-2-{[(3-methyl-1,2,3,4-tetrahydro-8-quinolinyl)sulfonyl]amino}pentanoyl)-4-methyl-2-piperidinecarboxylic acid hydrate
0.964393	0.964616	-0.319324	3112	Quercitrin
0.894923	0.964646	-0.318886	3333	10-Hydroxycamptothecin
0.952359	0.964656	-0.318752	8510	VR23
0.965271	0.964667	-0.318595	660	NG-Hydroxy-L-arginine acetate
0.974816	0.964667	-0.318587	1078	rac-2-Methoxy-3-hexadecanamido-1-propylphosphocholine
0.951959	0.96467	-0.318542	7955	Ki16425
0.95122	0.964674	-0.318498	1135	Methylcarbamylcholine chloride
0.997909	0.964684	-0.318345	7724	6-_Thioinosine
0.969777	0.964755	-0.317336	1068	alpha-Methyl-DL-tyrosine methyl ester hydrochloride
0.966717	0.964787	-0.316868	8043	Bay 59-3074
0.974562	0.964791	-0.31682	5343	Eplerenone
1.00807	0.964791	-0.316811	8295	Dextromethorphan (hydrobromide hydrate)
0.968164	0.964807	-0.316576	725	(ÃâÃ¥Â±)-Chloro-APB hydrobromide
0.953317	0.964823	-0.316354	344	N-(4-Amino-2-chlorophenyl)phthalimide
0.960582	0.964909	-0.315126	6176	Angiotensin (1-7)
0.956803	0.964932	-0.314785	7563	Clopidogrel (hydrogen sulfate)
1.01132	0.964936	-0.314728	8558	A-385358
0.934311	0.96495	-0.314539	128	L-Cysteinesulfinic Acid
0.95751	0.96496	-0.314387	968	MRS 1845
0.968179	0.964998	-0.313846	3759	Solanesol
0.98115	0.965044	-0.313184	3423	Oligomycin A
0.981358	0.96508	-0.312667	8824	Omarigliptin (MK-3102)
0.975135	0.965085	-0.312599	4525	Prostaglandin J2
0.973418	0.965089	-0.312539	685	D-ribofuranosylbenzimidazole
0.973893	0.965115	-0.312168	7203	Xanthine
0.96548	0.965132	-0.311923	5246	Hypoxanthine
0.989935	0.965138	-0.311831	6823	NAD+
0.954033	0.965157	-0.311566	5630	N-((5-(benzyloxy)-1H-indol-2-yl)methyl)prop-2-yn-1-amine
0.996128	0.965164	-0.311467	5590	CGS 9895
0.996644	0.965183	-0.311197	6348	ABT-737
0.977172	0.965196	-0.310998	291	Tryptamine hydrochloride
0.981515	0.965227	-0.310559	6732	Erastin
1.0066	0.965343	-0.30889	7690	N-Acetyl-L-aspartic acid
0.965086	0.965359	-0.308668	2290	Capecitabine
0.950789	0.96536	-0.308647	4784	Tenovin-1
0.984687	0.965429	-0.307657	3372	Menadione
0.978115	0.965515	-0.306435	786	(ÃâÃ¥Â±)-Metoprolol (+)-tartrate
0.966069	0.965549	-0.305943	2013	Norethindrone
0.985559	0.965564	-0.305727	7255	Squalene
0.99504	0.965577	-0.305541	858	1-Phenyl-3-(2-thiazolyl)-2-thiourea
0.972685	0.965592	-0.305328	2140	Thioridazine
0.972423	0.965595	-0.305279	100	N-Acetyltryptamine
0.945076	0.965625	-0.304851	4638	Thiamine HCl (Vitamin B1)
0.940444	0.96563	-0.304775	1491	(ÃâÃ¥Â±)-threo-1-Phenyl-2-decanoylamino-3-morpholino-1-propanol hydrochloride
1.01152	0.965659	-0.304369	4399	Dihydrosphingosine
0.99339	0.965695	-0.303851	632	N,N-Dihexyl-2-(4-fluorophenyl)indole-3-acetamide
0.976147	0.965723	-0.303439	4746	Tilmicosin
0.982975	0.965744	-0.303149	549	2',3'-dideoxycytidine
0.938625	0.965775	-0.302693	1454	(-)-Scopolamine methyl nitrate
0.959115	0.965834	-0.301858	5271	Cinepazide maleate
1.0004	0.965861	-0.301467	117	Atropine methyl bromide
0.95287	0.965861	-0.30146	2296	Trifluperidol
0.979275	0.965871	-0.301327	4341	Hepoxilin B3
1.00972	0.9659	-0.30091	5981	1,1'-(6,6'-dihydroxy-5,5'-dimethoxy-[1,1'-biphenyl]-3,3'-diyl)bis(ethan-1-one)
0.951935	0.965914	-0.300701	4568	Leukotoxin B (12,13-EODE)
0.994806	0.965915	-0.300695	8524	Vidofludimus
0.989641	0.96592	-0.300614	4698	Ropivacaine HCl
0.953207	0.965932	-0.300448	1097	Nortriptyline hydrochloride
0.988521	0.965947	-0.300238	6202	(S)-Gossypol (acetic acid)
0.969367	0.965948	-0.300224	7980	Pristinamycin IA
0.957665	0.965954	-0.300135	5010	BMS-265246
0.967119	0.966002	-0.299438	2259	Chloroquine
0.961943	0.966019	-0.299206	3761	Vindoline
0.970984	0.966019	-0.2992	477	GW1929
0.98951	0.966066	-0.298524	6064	Succinylcholine chloride
0.967395	0.966078	-0.298355	1242	N-Vanillylnonanamide
0.945177	0.966081	-0.29831	7179	Cabergoline
0.889509	0.966089	-0.298196	4485	15-keto-prostaglandin E2
0.975297	0.966105	-0.297964	3829	Pratol
0.953385	0.966133	-0.297569	3251	Datiscetin
1.01305	0.966158	-0.2972	325	BTCP hydrochloride
0.988807	0.96617	-0.297038	8939	Guanosine 5'-diphosphate disodium salt
0.987646	0.966283	-0.295406	1528	(ÃâÃ¥Â±)-gamma-Vinyl GABA
0.948562	0.966296	-0.295219	2109	Pravastatin Lactone
0.992835	0.966303	-0.295131	2034	Estradiol
0.964358	0.966312	-0.294998	6886	EP1013
0.954673	0.966317	-0.294931	155	5-azacytidine
0.970354	0.966325	-0.294804	2631	Roscovitine, (S)-Isomer
0.953385	0.966386	-0.293931	1500	Sulindac sulfone
0.939566	0.966392	-0.293846	580	Diclofenac sodium
0.969461	0.966419	-0.293461	2223	Chloramphenicol
0.939273	0.966426	-0.293365	4132	Anethole trithione
0.928431	0.966445	-0.293096	3391	Citreoviridin
0.944182	0.966445	-0.293092	1578	Meloxicam
0.991542	0.966457	-0.292918	4382	(ÃâÃ¥Â±)13-HODE
0.996005	0.966465	-0.292806	5705	Avasimibe
0.945995	0.966544	-0.291675	1352	Ritanserin
0.941274	0.966548	-0.291604	3401	Teterahydroalstonine
0.928377	0.966565	-0.291362	4005	Eugenol
0.997796	0.966591	-0.290991	4700	Ronidazole
1.03906	0.966594	-0.29095	4312	10(E)-Heptadecenoic acid
0.977395	0.966621	-0.290559	3043	PIK-294
0.967975	0.96664	-0.290293	2595	Syk Inhibitor
0.973742	0.966652	-0.290121	2225	Chlormadinone Acetate
1.02426	0.966677	-0.289767	1294	YC-1
0.981543	0.966741	-0.288844	7040	trans-ACPD
0.959129	0.96675	-0.28871	5295	AT7867
0.96344	0.966751	-0.288696	4975	Methenamine (Mandelamine)
0.972221	0.966753	-0.288668	608	4-Imidazolemethanol hydrochloride
0.955073	0.966768	-0.288453	7217	2-Amino-1-phenylethanol
0.98569	0.9668	-0.28799	7611	Pemirolast (potassium)
0.961057	0.966815	-0.287785	5778	DR2313
0.991538	0.966816	-0.287766	1622	Suramin
0.962102	0.966843	-0.287387	6041	10-[(4-methylphenyl)sulfonyl]-10H-phenoxazine
0.978388	0.966873	-0.28695	5534	2OHOA
0.98479	0.966878	-0.286876	6731	Hydrocinnamic acid
0.993631	0.96688	-0.286851	5691	2-{3-[4-(3-chlorophenyl)-1-piperazinyl]propyl}-5-ethyl-4-(2-phenoxyethyl)-2,4-dihydro-3H-1,2,4-triazol-3-one hydrochloride
0.969675	0.966881	-0.286834	3957	Caffeic acid
0.991419	0.966884	-0.286794	7267	Maltotriose
0.977333	0.966898	-0.286591	5867	CP-96345
0.958574	0.966912	-0.286383	1527	(ÃâÃ¥Â±)-Taxifolin
0.943451	0.966928	-0.286166	2157	Pyrantel Pamoate
0.963955	0.966967	-0.285597	5912	PD-166866
0.982664	0.966977	-0.285454	6299	Taurine
1.00361	0.967013	-0.28494	7239	AdipoRon
0.978907	0.967123	-0.283364	7648	ML355
0.956079	0.967163	-0.282786	7577	Salbutamol (hemisulfate)
0.97763	0.967166	-0.282741	4036	N-Acetyl-Cysteine
0.939637	0.967187	-0.282451	2805	TG101209
0.981966	0.967207	-0.282163	4725	TAK-700 (Orteronel)
0.917875	0.967219	-0.281983	6632	Kinetin riboside
0.940967	0.967222	-0.281951	1139	Nomifensine maleate
0.956004	0.967245	-0.28161	7736	Lisinopril (dihydrate)
0.969324	0.967281	-0.281093	5195	Amonafide
1.00614	0.967367	-0.279867	3909	Apigenin
0.945576	0.967374	-0.279768	6452	10074-G5
1.00827	0.967415	-0.279182	1358	SC-560
0.959079	0.967432	-0.278926	654	6-Hydroxymelatonin
0.987805	0.967455	-0.278605	4258	11-Dodecenoic acid
0.980811	0.967455	-0.278598	1756	Sulindac
0.997442	0.967466	-0.278449	7627	Pilocarpine (Hydrochloride)
0.92771	0.967477	-0.278287	1067	Isonipecotic acid
0.900692	0.967482	-0.278215	5480	NQDI-1
0.917802	0.967489	-0.278116	5384	Cinnabarinic Acid
0.96014	0.967497	-0.277996	2679	WHI-P180, Hydrochloride
1.01263	0.967509	-0.277829	5035	CHIR-98014
0.948431	0.96754	-0.277377	2502	GSK-3 Inhibitor XIII
1.00848	0.967541	-0.277368	8174	EG00229
1.00787	0.967549	-0.277259	449	Dequalinium dichloride
0.991518	0.967553	-0.277201	1836	Sildenafil
0.934593	0.967604	-0.276469	5260	Gestodene
0.958387	0.967608	-0.276412	213	Aminoguanidine hemisulfate
0.932734	0.967634	-0.276039	7590	MS436
0.954209	0.96764	-0.275943	6443	Oleanolic Acid
0.991622	0.96769	-0.275232	293	Arcaine sulfate
0.977301	0.967693	-0.275189	4935	Pyridoxine HCl
0.954612	0.967699	-0.2751	4888	Mitiglinide calcium
1.05525	0.9677	-0.275083	7024	PTC-028
0.950852	0.967705	-0.275018	1787	Maprotiline.HCl
0.963086	0.967706	-0.275003	2286	Esmolol
0.931637	0.967712	-0.274915	2271	Clinafloxacin
0.971775	0.96773	-0.274651	2254	Fulvestrant
0.995581	0.967733	-0.274617	7916	Stavudine
0.981625	0.967744	-0.274451	757	Fenoldopam bromide
0.96524	0.967769	-0.2741	8696	Ac-Ala-OH
0.919481	0.967774	-0.274021	5268	Diclazuril
0.95586	0.967779	-0.273947	5622	Importazole
0.944647	0.967796	-0.273709	3248	Leucomisine
0.98012	0.967829	-0.273244	7410	Ascomycin
0.994824	0.967856	-0.272847	8222	Amoxicillin (trihydrate)
1.03951	0.967865	-0.272726	8485	GPR120-IN-1
0.986579	0.967897	-0.272257	754	Hispidin
1.00735	0.967947	-0.271538	4314	Octadecanoic acid
0.970778	0.967953	-0.271461	1235	Theophylline
0.977496	0.96797	-0.271211	8297	Methscopolamine (bromide)
0.999169	0.967976	-0.271128	4732	Sodium Nitrite
0.924978	0.96798	-0.271069	5524	Luzindole
0.956814	0.967982	-0.271049	851	Metrifudil
0.991933	0.968038	-0.270238	424	L-Hyoscyamine
0.962924	0.968063	-0.269888	1126	rac-2-Methoxy-3-octadecanamido-1-propylphosphocholine
1.0308	0.968108	-0.26924	29	Bumetanide
0.984295	0.96812	-0.269061	2348	PD 98059 - 2-(2-Amino-3-methoxyphenyl)-4H-1-benzopyran-4-one
1.02195	0.968214	-0.267709	3523	Cafestol
0.963813	0.968242	-0.26731	5030	Carbenicillin disodium
0.960723	0.968243	-0.267292	2346	U0126 - 1,4-Diamino-2,3-dicyano-1,4-bis[2-aminophenylthio]butadiene
0.962963	0.968322	-0.266165	3377	Lincomycin
0.96305	0.968332	-0.266025	718	IMID-4F hydrochloride
0.931021	0.968402	-0.265025	3416	ÃÅ½Ã¥_-Sitosterol
0.971539	0.968433	-0.264578	3031	Masatinib(AB1010)
0.997736	0.968441	-0.264465	6880	Mcl1-IN-1
0.987073	0.968449	-0.264338	376	Calcimycin
0.964758	0.968467	-0.26408	1102	(+)-Pilocarpine hydrochloride
1.0027	0.96847	-0.264046	5362	CEP-32496
0.944141	0.968472	-0.264019	2562	MEK1/2 Inhibitor
1.01713	0.968527	-0.263218	4365	C2 Dihydroceramide
0.981321	0.968551	-0.262886	332	Cinoxacin
1.05227	0.968601	-0.26216	7477	Mianserin (hydrochloride)
0.963472	0.968621	-0.26188	8410	Cyclo(-RGDfK)
0.972939	0.968621	-0.26188	8437	Anamorelin
0.936891	0.968648	-0.261491	4145	Ethoxyquin
0.984099	0.968648	-0.261485	1827	Telenzepine.2HCl
0.972301	0.96865	-0.261462	428	R-(+)-7-Hydroxy-DPAT hydrobromide
0.952532	0.968686	-0.26095	8818	DASA-58
0.970877	0.968694	-0.260834	7145	PD 123319 (ditrifluoroacetate)
0.962263	0.968707	-0.260642	6244	Myricetin
0.956594	0.96877	-0.25974	4911	PIK-93
1.00085	0.968775	-0.259663	7207	D-erythro-Sphingosine
0.973464	0.968792	-0.259419	2534	ZM 447439 - N-[4-[[6-Methoxy-7-[3-(4-morpholinyl)propoxy]-4-quinazolinyl]amino]phenyl]benzamide
0.987544	0.968797	-0.259356	572	Ibudilast
0.977179	0.968798	-0.259344	930	N6-Methyladenosine
0.97985	0.968816	-0.259086	8676	P7C3
0.99014	0.968829	-0.258888	2653	VEGF Receptor 2 Kinase Inhibitor III
1.00125	0.968832	-0.258857	4820	NVP-BHG712
0.977602	0.968852	-0.258566	1989	Risedronic acid
1.02363	0.968952	-0.257127	6401	Niacin
0.992834	0.968968	-0.256906	3027	CC-401
1.01252	0.968978	-0.256761	6058	BI-78D3
0.945082	0.969001	-0.256429	5164	Desvenlafaxine
0.979749	0.969035	-0.255933	739	2,3-Dimethoxy-1,4-naphthoquinone
0.953065	0.969061	-0.255568	5829	sodium 5-(difluoromethoxy)-2-((3,4-dimethoxypyridin-2-yl)methylsulfinyl)benzo[d]imidazol-1-ide hydrate
0.936944	0.969074	-0.255386	5606	FM19G11
1.03156	0.969123	-0.254679	6871	D-Galactose
0.968563	0.969129	-0.254586	3304	Streptonigrin
0.934337	0.969129	-0.254586	3435	Andrographolide
0.972173	0.969159	-0.254161	944	Sodium Oxamate
0.999224	0.969211	-0.253414	8144	Xylose
0.963935	0.969219	-0.253295	4889	Pravastatin sodium
1.02608	0.969226	-0.253198	6160	Roquinimex
1.0017	0.969229	-0.253157	2705	BMS-5
0.972968	0.969236	-0.253049	2541	PIM1/2 Kinase Inhibitor V
1.03111	0.969278	-0.252452	8153	Desmopressin (Acetate)
0.990024	0.969311	-0.251984	679	Chlormezanone
0.989217	0.969313	-0.251958	6165	(S)-Glutamic acid
0.955661	0.969335	-0.251632	737	Clodronic acid
0.990936	0.969347	-0.251457	484	Demeclocycline hydrochloride
0.988322	0.969386	-0.250903	44	Chlorpromazine hydrochloride
0.926226	0.969428	-0.250307	2668	GW 843682X - 5-(5,6-Dimethoxy-1H-benzimidazol-1-yl)-3-[[2-(trifluoromethyl)phenyl]methoxy]-2-thiophenecarboxamide
0.983151	0.969436	-0.250192	8032	Stachydrine hydrochloride
0.949492	0.96944	-0.250135	1852	Abamectin
0.928694	0.969453	-0.249937	3353	Ketopinic acid
0.931421	0.969456	-0.249901	5178	GSK2636771
0.985951	0.969465	-0.249776	2633	Ro-31-8220
0.956973	0.969477	-0.249602	6051	Alvimopan
0.930403	0.969487	-0.249451	310	Bromoenol lactone
0.93055	0.969532	-0.248815	318	Captopril
0.944999	0.969619	-0.247564	2387	Cdk Inhibitor, p35
0.979267	0.96962	-0.247549	1063	Imiloxan hydrochloride
0.974838	0.969637	-0.247299	2336	NH 125 - 1-Hexadecyl-2-methyl-3-(phenylmethyl)-1H-imidazolium iodide
0.991455	0.969641	-0.247247	5435	S-Allyl-L-cysteine
0.950604	0.969647	-0.247166	1901	Ibuprofen
0.967696	0.969651	-0.247102	1150	Pilocarpine nitrate
1.05205	0.969664	-0.246917	5820	PSNCBAM-1
1.01475	0.969665	-0.246908	5316	Ciproxifan
1.00366	0.969676	-0.246744	805	nor-Binaltorphimine dihydrochloride
0.963547	0.969722	-0.246084	2178	Glimepiride
0.933617	0.969759	-0.245547	93	Choline bromide
0.991806	0.969762	-0.245506	4355	2-Fluoropalmitic acid
0.927724	0.969776	-0.245315	1121	Lonidamine
0.925414	0.969833	-0.244498	3268	Bufalin
0.986161	0.969866	-0.244023	1763	Trifluoperazine.2HCl
0.968699	0.969873	-0.243914	6831	Homovanillic acid
0.954892	0.969878	-0.243849	2607	AG 490
0.952816	0.969937	-0.243007	3090	Prostaglandin E1
0.988008	0.969946	-0.242876	2535	PIKfyve Inhibitor
0.98096	0.969956	-0.242723	947	(-)-3-Methoxynaltrexone hydrochloride
0.95547	0.969969	-0.242544	6884	Imidazole ketone erastin
0.921263	0.969973	-0.242483	5555	strontium 2,2'-(5-carboxylato-4-(carboxylatomethyl)-3-cyanothiophen-2-ylazanediyl)diacetate
0.973052	0.969978	-0.242417	426	4-Hydroxybenzhydrazide
0.95081	0.969982	-0.242351	8344	Urea
0.952486	0.970014	-0.241903	2655	VEGF Receptor 2 Kinase Inhibitor IV
0.994985	0.97005	-0.241387	2897	SD-06
0.981939	0.970068	-0.241127	8684	Dorsomorphin (Compound C) 2HCl
1.02292	0.970089	-0.240828	7078	TAK-243
0.988435	0.970103	-0.240619	8383	Alarelin (Acetate)
0.969674	0.970112	-0.240487	689	N^G,N^G-Dimethylarginine hydrochloride
0.945831	0.970131	-0.240223	584	Danazol
0.983047	0.970174	-0.239602	4515	6-Keto-prostaglandin F1a
0.993134	0.970211	-0.239071	7139	JDTic (dihydrochloride)
0.921515	0.970217	-0.238984	8438	Rimonabant
1.00529	0.970235	-0.238731	476	(ÃâÃ¥Â±)-3-Hydroxyphenylglycine
1.00388	0.970254	-0.23845	7421	Ketotifen (fumarate)
1.00555	0.970295	-0.237872	7661	Asenapine (hydrochloride)
0.997637	0.970316	-0.237568	3404	Cephadrine
1.04974	0.970321	-0.237496	8549	CPI-444
0.977313	0.970342	-0.237196	227	6-Fluoronorepinephrine hydrochloride
0.93987	0.970355	-0.237005	1076	O-Methylserotonin hydrochloride
0.943638	0.970486	-0.235128	1029	L-655,708
0.975924	0.970488	-0.235091	2571	PIM1/2 Kinase Inhibitor VI
1.00413	0.9705	-0.234927	7721	WIN 55,212-2 (Mesylate)
0.970465	0.97051	-0.234782	501	5,5-Dimethyl-1-pyrroline-N-oxide
0.990051	0.970536	-0.234403	4701	NVP-BGT226
0.993623	0.970537	-0.234395	5311	Ambroxol HCl
1.00178	0.970565	-0.23399	6055	2-(acetylamino)ethyl (2R)-(4-chlorophenyl)[3-(trifluoromethyl)phenoxy]ethanoate
0.952422	0.970576	-0.233837	230	(ÃâÃ¥Â±)-p-Chlorophenylalanine
1.00366	0.97059	-0.233633	1881	Zoledronic acid
0.978903	0.970593	-0.233593	5791	Talampanel
1.03332	0.9706	-0.233493	5797	Tideglusib
0.962041	0.970613	-0.233308	8440	Topiroxostat
1.04169	0.970624	-0.233149	7483	Fosaprepitant (dimeglumine)
0.989027	0.970633	-0.233019	8309	SCH 58261
0.953629	0.970667	-0.232537	1143	Nordihydroguaiaretic acid from Larrea divaricata (creosote bush)
0.986316	0.970676	-0.2324	6065	WAY-208466 dihydrochloride
0.966825	0.970721	-0.231749	76	1-(2-Chlorophenyl)-1-(4-chlorophenyl)-2,2-dichloroethane
0.926306	0.970748	-0.231376	2627	Rho Kinase Inhibitor V
0.986188	0.97075	-0.23134	3257	Eriocitrin
[truncated: 4,108 more rows]
