# Supplementary material for: Identifying SARS-CoV-2 antiviral compounds by screening for small molecule inhibitors of Nsp3 papain-like protease
Source: Biochem J. 2021 Jul 2;478(13):2517–31. doi: 10.1042/BCJ20210244 (PMC8286840; doi:10.1042/BCJ20210244)
Supplement: Supplementary Table S2 [file BCJ-478-2517-s3.xlsx]

## Sheet: Table S2 Oligomer and PLpro seq
Table S2: Oligomer and PLpro sequence
Oligo	Sequence	Target
oEcoli-C_48	gccaccaatctgttctctgtg	K27-Sumo
oEcoli-C_49	taataagcggccgcacatcac	K27-Sumo
oEcoli-C_51	tgatgtgcggccgcttattattatttaatggtggtggtg	PLpro
oEcoli-C_52	acagagaacagattggtggcgaagtgcgtaccattaaag	PLpro
His-TEV-PLpro	catatgcatcaccatcaccatcacGAAAACTTGTACTTCCAAGGTGAAGAAGTGCGTACCATTAAAGTTTTTACCACCGT
	GGATAACATCAACCTGCATACCCAGGTTGTTGATATGAGCATGACCTATGGTCAGCAGTTTGGTCCGACCTATCTGGATG
	GTGCAGATGTTACCAAAATCAAACCGCATAATAGCCATGAAGGCAAAACCTTTTATGTGCTGCCGAATGATGATACCCTG
	CGTGTTGAAGCATTTGAGTATTATCATACCACCGATCCGAGCTTTCTGGGTCGTTATATGAGCGCACTGAATCATACCAA
	AAAATGGAAATATCCGCAGGTTAATGGTCTGACCAGCATTAAATGGGCAGATAATAACTGTTATCTGGCAACCGCACTGC
	TGACACTGCAGCAGATTGAACTGAAATTTAACCCTCCGGCACTGCAGGATGCCTATTATCGTGCACGTGCCGGTGAAGCA
	GCAAATTTTTGTGCACTGATTCTGGCCTATTGCAACAAAACCGTTGGTGAACTGGGTGATGTTCGTGAAACCATGAGCTA
	CCTGTTTCAGCATGCAAATCTGGATAGCTGTAAACGTGTTCTGAATGTTGTTTGTAAAACCTGCGGTCAGCAGCAGACCA
	CACTGAAAGGTGTGGAAGCAGTTATGTATATGGGCACCCTGAGCTATGAACAGTTCAAAAAAGGTGTTCAGATTCCGTGT
	ACCTGTGGTAAACAGGCAACCAAATATCTGGTTCAGCAAGAAAGCCCGTTTGTGATGATGAGTGCACCGCCTGCACAGTA
	TGAGCTGAAACATGGCACCTTTACCTGTGCAAGCGAATACACCGGTAATTATCAGTGTGGCCATTATAAACACATCACCA
	GCAAAGAAACCCTGTATTGTATTGATGGTGCCCTGCTGACAAAAAGCAGCGAATATAAAGGTCCGATTACCGACGTGTTC
	TATAAAGAAAATAGCTACACCACCACCATTAAATAAggatcc
